# Supplementary material for: A Dynamic Database of Microarray-Characterized Cell Lines with Various Cytogenetic and Genomic Backgrounds
Source: G3 (Bethesda). 2013 Jul 1;3(7):1143–9. doi: 10.1534/g3.113.006577 (PMC3704242; doi:10.1534/g3.113.006577)
Supplement: Supporting Information [file supp_g3.113.006577_TableS1.xlsx]

## Sheet: Cell Lines Summery
	Table S1 Cell lines and Their Cytogenetic and Genomic Information in The Database
	Sample ID	Nomenclatures (ISCN 2013)
		Short ISCN	Long ISCN
	GM00011	46,XY.arr[hg18](1-22)x2,(XY)x1	46,XY.arr[hg18](1-22)x2,(XY)x1
	GM00017	45,XY,der(15;18)t(15;18)(q11.2;q21.1).arr[hg18] 2p13.1(73993265-74099962)x3,18q21.1q23(63877945-76116029)x1	45,XY,der(15;18)t(15;18)(18pter->18q21.1::15q11.2->15qter).arr[hg18] 2p13.1(73993265-74099962)x3,18q21.1q23(63877945-76116029)x1
	GM00072	46,XY,del(4)(p15.2)[8]/46,XY,del(4)(p15.2),dup(7)(q32q21)[2].arr[hg18] 4p16.3p15.2(1618261-25512740)x1	46,XY,del(4)(:p15.2->qter)[8]/46,XY,del(4)(:p15.2->qter),dup(7)(pter->q32::q32->q21::q32->qter)[2].arr[hg18] 4p16.3p15.2(1618261-25512740)x1
	GM00088	46,X,idic(X)(p11.2).arr[hg18] Xp22.33p11.21(108464-56474519)x1,Xp11.21q28(56,486,208-154,887,040)x3,5p15.2p15.1(14450134-15493849)x3,12p11.1(33420095-34694301)x3	46,X,idic(X)(qter->p11.21::p11.21->qter).arr[hg18] Xp22.33p11.21(108464-56474519)x1,Xp11.21q28(56,486,208-154,887,040)x3,5p15.2p15.1(14450134-15493849)x3,12p11.1(33420095-34694301)x3
	GM00090	arr[hg18](1-22)x2,(XY)x1	arr[hg18](1-22)x2,(XY)x1
	GM00137	45,XY,der(4;21)(p15.3;q21.3).arr[hg18] 4p16.3p15.33(58,809-10,916,412)x1,21q11.2q21.3(13,517,135-28,686,216)x1	45,XY,der(4;21)(21qter->21q21.3::4p15.3->4qter).arr[hg18] 4p16.3p15.33(58,809-10,916,412)x1,21q11.2q21.3(13,517,135-28,686,216)x1
	GM00157	49,XXXXY,t(4;11)(q35;q23).arr[hg18](X)x4,(Y)x1	49,XXXXY,t(4;11)(4pter->4q35::11q23->11qter;11pter->11q23::4q35->4qter).arr[hg18](X)x4,(Y)x1
	GM00214	46,XY,del(1)(q25.1q32.1).arr[hg18] 1q25.1q32.1(172500950-200760312)x1	46,XY,del(1)(pter->q25.1::q32.1->qter).arr[hg18] 1q25.1q32.1(172500950-200760312)x1
	GM00343	46,XY,del(4)(p15.2).arr[hg18] 4p16.3p15.2(55664-26927716)x1	46,XY,del(4)(:p15.2->qter).arr[hg18] 4p16.3p15.2(55664-26927716)x1
	GM00496	47,XY,+8[81]/46,XY[19].arr[hg18](8)x3	47,XY,+8[81]/46,XY[19].arr[hg18](8)x3
	GM00501	46,XY,der(2)t(2;4)(p25.3;q23)pat.arr[hg18] 1q31.3(195028430-195168376)x1,2p25.3(2771-691178)x1,4q23q35.2(99406896-191254119)x3	46,XY,der(2)(4qter->4q23::2p25.3->2qter)pat.arr[hg18] 1q31.3(195028430-195168376)x1,2p25.3(2771-691178)x1,4q23q35.2(99406896-191254119)x3
	GM00622	arr[hg18](1-22)x2,(XY)x1	arr[hg18](1-22)x2,(XY)x1
	GM00633	46,XY,t(7;10)(p21;q11.2).arr[hg18] 2q13(112215169-112636814)x3,7p21.3(9035295-9924946)x1,7p21.3(10083088-10370792)x1,7p21.3p21.2(12592366-14567559)x1,10q11.23q21.1(52776087-56773211)x1	46,XY,t(7;10)(10qter->10q11.2::7p21->7pter;10pter->10q11.2::7p21->7pter).arr[hg18] 2q13(112215169-112636814)x3,7p21.3(9035295-9924946)x1,7p21.3(10083088-10370792)x1,7p21.3p21.2(12592366-14567559)x1,10q11.23q21.1(52776087-56773211)x1
	GM00657	46,XY,der(7)t(7;18)(q35;q12.2)mat,der(18)t(8;18)(q24.22;q12.2).ish der(7)(G31340-,D18S1390+),der(18)(D18S1390-,D8S1925+).arr[hg18] 7q35q36.3(143527172-158812469)x1,8q24.22q24.3(132381895-146268947)x3	46,XY,der(7)(7pter->7q35::18q12.2->18qter)mat,der(18)(18pter->18q12.2::8q24.22->8qter).ish der(7)(G31340-,D18S1390+),der(18)(D18S1390-,D8S1925+).arr[hg18] 7q35q36.3(143527172-158812469)x1,8q24.22q24.3(132381895-146268947)x3
	GM00692	45,XY,der(2;21)(q37;q21)mat.arr[hg18] 2q37.3(242327570-242738117)x1,8p23.1(7254762-7814028)x1,21q11.2q21.3(13322592-26477119)x1	45,XY,der(2;21)(2pter->2q37::21q21->21qter)mat.arr[hg18] 2q37.3(242327570-242738117)x1,8p23.1(7254762-7814028)x1,21q11.2q21.3(13322592-26477119)x1
	GM00705	46,X,t(X;9)(q12;p24).arr[hg18](1-22,X)x2	46,X,t(X;9)(Xpter->Xq12::9p24->9pter;9qter->9p24::Xq12->Xqter).arr[hg18](1-22,X)x2
	GM00735	46,X,idic(X)(p11),inv(2)(p11q13).arr[hg18] Xp22.33p11.1(108464-52927933)x1,Xp11.22q28(53086710-154887040)x2˜3,8p23.1(7254762-7825360)x1,22q12.3q13.33(32495977-49406499)x2˜3	46,X,idic(X)(qter->p11::p11->qter),inv(2) (pter->p11::q13->p11::q13->qter).arr[hg18] Xp22.33p11.1(108464-52927933)x1,Xp11.22q28(53086710-154887040)x2˜3,8p23.1(7254762-7825360)x1,22q12.3q13.33(32495977-49406499)x2˜3
	GM00782	46,XY,dup(4)(q12q31.2).ish dup(4)(wcp4+).arr[hg18] 4q12q31.23(58563276-149055917)x3	46,XY,dup(4)(pter->q31.2::q12->qter).ish dup(4)(wcp4+).arr[hg18] 4q12q31.23(58563276-149055917)x3
	GM00803	46,XY,der(1)inv(1)(p13q12)del(1)(q22q24).arr[hg18] 1q22q24.2(154552137-167853570)x1	46,XY,der(1)(pter->p13::q12->p13::q12->q22::q24->qter).arr[hg18] 1q22q24.2(154552137-167853570)x1
	GM00857	45,X.arr[hg18] (X)x1,(Y)x0	45,X.arr[hg18] (X)x1,(Y)x0
	GM00860	46,XX,ins(5;1)(5q15;q25q32)pat.arr[hg18] 1q24.3q32.1(169664176-197548632)x3	46,XX,ins(5;1)(5pter->5q15::1q25->1q32::5q15->5qter)pat.arr[hg18] 1q24.3q32.1(169664176-197548632)x3
	GM00870	46,XX,del(9)(p21).ish del(9)(9pter30-,D9Z5+).arr[hg18] 9p24.3p21.3(36586-22768696)x1	46,XX,del(9)(:p21->qter).ish del(9)(9pter30-,D9Z5+).arr[hg18] 9p24.3p21.3(36586-22768696)x1
	GM00945	46,XX,del(2)(p25.2p24.2).arr[hg18] 2p25.2p24.2(4392204-18964493)x1	46,XX,del(2)(pter->p25.2::p24.2->qter).arr[hg18] 2p25.2p24.2(4392204-18964493)x1
	GM00959	46,XY,der(12)t(11;12)(q13;p13),der(17)t(10;17)(q24;p13)mat[16]/46,XY,der(17)t(10;17)(q24;p13)mat[8]/47,XY,+7,der(17)t(10;17)(q24;p13)mat[1].arr[hg18] 10q24.2q26.3(100429248-135356682)x3,11q13.3q25(69301994-131112561)x2~3,12p13.1(31468-1154130)x1~2,17p13.3(513-1869520)x1	46,XY,der(12)(11qter->11q13::12p13->12qter),der(17)(10qter->10q24::7p13->7qter)mat[16]/46,XY,der(17))(10qter->10q24::7p13->7qter)mat[8]/47,XY,+7,der(17)(10qter->10q24::7p13->7qter)mat[1].arr[hg18] 10q24.2q26.3(100429248-135356682)x3,11q13.3q25(69301994-131112561)x2~3,12p13.1(31468-1154130)x1~2,17p13.3(513-1869520)x1
	GM00972	46,XX,t(4;13)(q31,q14).arr[hg18](1-22,X)x2	46,XX,t(4;13)(4pter->4q31::13q14->13qter; 13pter->13q14::4q31->4qter).arr[hg18](1-22,X)x2
	GM00980	45,XX,der(11)t(11;22)(q25;q11),-22.arr[hg18] 22q11.1q11.21(15034356-17964688)x1	45,XX,der(11)t(11;22)(11pter-> 11q25::22q11->22qter),-22.arr[hg18] 22q11.1q11.21(15034356-17964688)x1
	GM00981	46,XX,inv(9)(p13q13),der(14)t(14;20)(p11.2;p11.1)mat.arr[hg18] 20p13p11.1(9292-26222822)x3	46,XX,inv(9) (pter->p13::q13->p13::q13->qter),der(14)(20pter->20p11.1::14p11.2->14qter)mat.arr[hg18] 20p13p11.1(9292-26222822)x3
	GM00983	46,XY,der(21)t(10;21)(q24;q22)mat.arr[hg18] 10q24.32q26.3(104611715-135356682)x3,21q22.13q22.3(38324074-46921373)x1	46,XY,der(21)(21pter->21q22::10q24->10qter)mat.arr[hg18] 10q24.32q26.3(104611715-135356682)x3,21q22.13q22.3(38324074-46921373)x1
	GM00988	46,XY,t(9;17)(p13;q25).ish del(11)(q25)(D11Z1+,Cyclin D1+,D11S1037-).arr[hg18] 11q24.3q25(127773363-134449982)x1	46,XY,t(9;17)(17qter->17q25::9p13->9qter; 17pter->17q25::9p13->9pter).ish del(11)(q25)(D11Z1+,Cyclin D1+,D11S1037-).arr[hg18] 11q24.3q25(127773363-134449982)x1
	GM01059	46,XX,del(7)(q22.3q32.1).arr[hg18] 7q22.1q31.33(100365646-125643837)x1	46,XX,del(7)(pter->q22.3::q32.1->qter).arr[hg18] 7q22.1q31.33(100365646-125643837)x1
	GM01063	46,XX,t(4;13)(q31.3;q14.3).arr[hg18](1-22,X)x2	46,XX,t(4;13)(4pter->4q31.3::13q14.3-> 13qter;13pter->13q14.3::4q31.3->4qter).arr[hg18](1-22,X)x2
	GM01137	48,XXY,t(6;10)(p25;p11),+21.arr[hg18](X)x2,(Y)x1,(21)x3	48,XXY,t(6;10)(10pter->10p11::6p25->6qter;6pter->6p25::10p11->10qter),+21.arr[hg18](X)x2,(Y)x1,(21)x3
	GM01138	46,XY,del(2)(p25.1p23).arr[hg18] 2p25.1p23.3(10238660-27005382),15q13.3(30226524-30644762)x1	46,XY,del(2)(pter->p25::p23->qter).arr[hg18] 2p25.1p23.3(10238660-27005382),15q13.3(30226524-30644762)x1
	GM01142	46,XX,del(13)(q13q22).arr[hg18] 13q13.3q21.33(38431010-43924729)x1	46,XX,del(13)(pter->q13::q22->qter).arr[hg18] 13q13.3q21.33(38431010-43924729)x1
	GM01183	46,XY,der(4)t(4;12)(p16.1;p12)pat.arr[hg18] 4p16.3p16.1(56706-5230591)x1,12p13.33p12.1(20690-25105913)x3	46,XY,der(4)(4qter-> 4p16.1::12p12->12pter)pat.arr[hg18] 4p16.3p16.1(56706-5230591)x1,12p13.33p12.1(20690-25105913)x3
	GM01201	45,XX,-21.arr[hg18] 21q11.2q22.3(13322592-46921373)x1	45,XX,-21.arr[hg18] 21q11.2q22.3(13322592-46921373)x1
	GM01202	49,XXXXY.arr[hg18](X)x4,(Y)x1	49,XXXXY.arr[hg18](X)x4,(Y)x1
	GM01220	46,XX,der(4)t(4;7)(p16;q34)mat.ish der(4)t(4;7)(wcp7+,G31340+,4ptel04+,LSI WHS+,CEP4+).arr[hg18] 7q34q36.3(139630230-158812469)x3,8p23.1(7202008-7847304)x3	46,XX,der(4)(7qter->7q34::4p16->4qter)mat.ish der(4)t(4;7)(wcp7+,G31340+,4ptel04+,LSI WHS+,CEP4+).arr[hg18] 7q34q36.3(139630230-158812469)x3,8p23.1(7202008-7847304)x3
	GM01221	46,XY,der(5)ins(5;6)(q35;q15q27)mat.ish der(5)ins(5;6)(wcp5+,D5S23+,D5S721+,EGR1+,wcp6+,D5S2097+).arr[hg18] 6q12q23.1(65704289-131114600)x3	46,XY,der(5)ins(5;6)(5pter->5q35::6q15->6q27::5q35->qter)mat.ish der(5)ins(5;6)(wcp5+,D5S23+,D5S721+,EGR1+,wcp6+,D5S2097+).arr[hg18] 6q12q23.1(65704289-131114600)x3
	GM01224	46,XX,der(13)t(13;18)(q34;q12)pat.arr[hg18] 13q34(109145920-114126487)x1,18q12.1q12.3(25696105-76116029)x3	46,XX,der(13)(13pter->13q34::18q12->18qter)pat.arr[hg18] 13q34(109145920-114126487)x1,18q12.1q12.3(25696105-76116029)x3
	GM01225	46,XX,t(2;20)(p21;p13).arr[hg18] Xq11.1q12(61865213-67040497)x2 hmz,Xq13.1q25(70313556-123199221)x2 hmz,2q24.2q24.3(162705510-168222414)x2 hmz,3q22.3q28(138718816-191702659)x2 hmz,5q35.1q35.3(169154846-180420866)x2 hmz,7p21.1p15.1(17511517-29911394)x2 hmz,10q22.3q23.31(80173558-92431009)x2 hmz,12p13.1q15(12833150-69574905)x2 hmz,12q22q24.22(92595142-116638283)x2 hmz,15q23q25.3(68155593-84802737)x…	46,XX,t(2;20)(20pter->20p13::2p21->2qter;2pter->2p21::20p13->20qter).arr[hg18] Xq11.1q12(61865213-67040497)x2 hmz,Xq13.1q25(70313556-123199221)x2 hmz,2q24.2q24.3(162705510-168222414)x2 hmz,3q22.3q28(138718816-191702659)x2 hmz,5q35.1q35.3(169154846-180420866)x2 hmz,7p21.1p15.1(17511517-29911394)x2 hmz,10q22.3q23.31(80173558-92431009)x2 hmz,12p13.1q15(12833150-69574905)x2 hmz,12q22q24.22(92595142-1…
	GM01229	46,XX,der(1)t(1;2)(p36;q32)pat.arr[hg18] 1p36.33(51585-218557)x1,2q32.3q37.3(192559365-242738117)x3	46,XX,der(1)(1qter->1p36::2q32->2qter)pat.arr[hg18] 1p36.33(51585-218557)x1,2q32.3q37.3(192559365-242738117)x3
	GM01353	46,X,ins(Y;2)(p11.3;p25.3p22).ish ins(Y;2)(wcp2+,SRY+).arr[hg18] Yq11.21(12949873-13265372)x2,Yq11.21(13586017-13733964)x2,2p25.3p22.3(2771-32859709)x3	46,X,ins(Y;2)(Yqter->Yp11.3::2p25.3->2p22::Yp11.3->Yqter).ish ins(Y;2)(wcp2+,SRY+).arr[hg18] Yq11.21(12949873-13265372)x2,Yq11.21(13586017-13733964)x2,2p25.3p22.3(2771-32859709)x3
	GM01359	47,XY,+18.arr[hg18](18)x3	47,XY,+18.arr[hg18](18)x3
	GM01388	46,XX,+der(9)t(9;13)(q21.3;q12.1)mat,-13.arr[hg18] 9p24.3q21.31(36586-80712809)x3	46,XX,+der(9)(9pter->9q21.3::13q12.1->13qter)mat,-13.arr[hg18] 9p24.3q21.31(36586-80712809)x3
	GM01396	46,XY,der(10)t(10;16)(q26;q22)pat.arr[hg18] 2p13.2(73023512-73649253)x1,10q26.3(133238728-135356682)x1,16q22.2q24.3(69746299-88815024)x3	46,XY,der(10)(10pter->10q26::16q22->16qter)pat.arr[hg18] 2p13.2(73023512-73649253)x1,10q26.3(133238728-135356682)x1,16q22.2q24.3(69746299-88815024)x3
	GM01399	47,XY,+der(21)t(10;21)(q26;q21)mat.arr[hg18] 10q26.3(134129978-135356682)x3,21q11.2q21.3(13488060-26881613)x3	47,XY,+der(21)(21pter->21q21::10q26->10qter)mat.arr[hg18] 10q26.3(134129978-135356682)x3,21q11.2q21.3(13488060-26881613)x3
	GM01414	46,X,-X,+der(9)t(X;9)(q11.1;q32)mat.arr[hg18] Xp22.33q11.1(108464-62265547)x1,4q31.22(145136590-145239234)x1,9p24.3q32(1905-115498428)x3	46,X,-X,+der(9)t(X;9)(9pter->9q34::Xq11.1->Xqter)mat.arr[hg18] Xp22.33q11.1(108464-62265547)x1,4q31.22(145136590-145239234)x1,9p24.3q32(1905-115498428)x3
	GM01416	48,XXXX.arr[hg18](X)x4,(Y)x0	48,XXXX.arr[hg18](X)x4,(Y)x0
	GM01484	46,XX,del(13)(q13q21.3).arr[hg18] 13q13.3q21.33(38430028-70179226)x1	46,XX,del(13)(pter->q13::q21.3->qter).arr[hg18] 13q13.3q21.33(38430028-70179226)x1
	GM01535	46,XX,der(12)t(5;12)(q33;q24)mat.arr[hg18] 5q34q35.3(161989095-180652396)x3,12q24.33(131397450-132287718)x1	46,XX,der(12)(12pter->12q24::5q33->5qter)mat.arr[hg18] 5q34q35.3(161989095-180652396)x3,12q24.33(131397450-132287718)x1
	GM01549	46,XY,del(8)(p21).arr[hg18] 8p23.3p21.3(36385-19259291)x1	46,XY,del(8)(:p21->qter).arr[hg18] 8p23.3p21.3(36385-19259291)x1
	GM01555	47,XY,+der(13)t(13;17)(q14;p13)mat.arr[hg18] 13q11q14.3(17943627-51700800)x3,17p13.3(513-681780)x3	47,XY,+der(13)t(13;17)(13pter->13q14::17p13->17pter)mat.arr[hg18] 13q11q14.3(17943627-51700800)x3,17p13.3(513-681780)x3
	GM01564	45,XX,der(1)t(1;21)(q44;q21),-21.arr[hg18] 1q44(245602157-247190999)x1,21q11.2q21.1(13658168-17666286)x1	45,XX,der(1)(1pter->1q44::21q21->21qter),-21.arr[hg18] 1q44(245602157-247190999)x1,21q11.2q21.1(13658168-17666286)x1
	GM01579	46,XX,t(2;13)(p13;13q32).arr[hg18](1-22,X)x2	46,XX,t(2;13)(2qter->2p13::13q32->13qter;13pter->13q32::2p13->2pter).arr[hg18](1-22,X)x2
	GM01641	arr[hg18](1-22,X)x2	arr[hg18](1-22,X)x2
	GM01700	46,XY,t(21;22)(p12;2q11.2).arr[hg18](1-22)x2,(XY)x1	46,XY,t(21;22)(22qter->22q11.2::21p12->21qter>;22pter->22q11.2::21p12->21pter).arr[hg18](1-22)x2,(XY)x1
	GM01709	46,X,idic(Y)(p11.2).arr[hg18] Xp22.33(108464-2704240)x1,Yp11.2q12(10367247-27209311)x2	46,X,idic(Y)(qter->p11.2::p11.2->qter).arr[hg18] Xp22.33(108464-2704240)x1,Yp11.2q12(10367247-27209311)x2
	GM01750	47,XY,+der(14)t(9;14)(p21;q12)mat.arr[hg18] 9p24.3p21.3(206123-24496137)x3,14q11.2q12(19502640-29729826)x3	47,XY,+der(14)(14pter->14q12::9p21->9pter)mat.arr[hg18] 9p24.3p21.3(206123-24496137)x3,14q11.2q12(19502640-29729826)x3
	GM01840	45,XX,der(7)t(7;13)(p22;q12.1),-13.arr[hg18] 13q11q12.11(17943627-21831429)x1	45,XX,der(7)(13qter->13q12.1::7p22->7qter),-13.arr[hg18] 13q11q12.11(17943627-21831429)x1
	GM01848	46,XY,der(10)t(2;10)(p24;q26)mat.arr[hg18] 1q42.2(229779179-229879929)x3,2p25.3p24.3(2771-15568862)x3,10q26.2q26.3(129737086-135309142)x1	46,XY,der(10)(10pter->10q26::2p24->2pter)mat.arr[hg18] 1q42.2(229779179-229879929)x3,2p25.3p24.3(2771-15568862)x3,10q26.2q26.3(129737086-135309142)x1
	GM01849	46,XY,der(10)t(2;10)(p24;q26)mat.arr[hg18] 2p25.3p24.3(2771-15568862)x3,10q26.2q26.3(129737086-135309142)x1	46,XY,der(10)(10pter->10q26::2p24->2pter)mat.arr[hg18] 2p25.3p24.3(2771-15568862)x3,10q26.2q26.3(129737086-135309142)x1
	GM01921	47,XY,t(8;14)(q13;q13),inv(9)(p11q13)mat,+21.arr[hg18] 21q11.2q22.3(13583116-46921373)x3	47,XY,t(8;14)(8pter->8q13::14q13->14qter;14pter->14q13::8q13->8qter),inv(9)(pter->p11::q13->p11::q13->qter)mat,+21.arr[hg18] 21q11.2q22.3(13583116-46921373)x3
	GM01941	45,X[5]/46,X,idic(Y)(q12)[5].ish Xp11.1q11.1(DXZ1x1),Xq28(Z43206x1),idic(Y)(q12)(SRY+,DYZ3+,DYZ1 enh,Z43206-,DYZ3+,SRY+).arr[hg18] Yp11.31(2840527-2962962)x0	45,X[5]/46,X,idic(Y)(pter->q12::q12->pter)[5].ish Xp11.1q11.1(DXZ1x1),Xq28(Z43206x1),idic(Y)(q12)(SRY+,DYZ3+,DYZ1 enh,Z43206-,DYZ3+,SRY+).arr[hg18] Yp11.31(2840527-2962962)x0
	GM02003	46,XX,del(4)(q32q34).arr[hg18] 4q32.3q34.3(164506101-177868024)x1,22q11.21(17256415-17386984)x3	46,XX,del(4)(pter->q32::q34->qter).arr[hg18] 4q32.3q34.3(164506101-177868024)x1,22q11.21(17256415-17386984)x3
	GM02008	46,XX,del(11)(q23.3).arr[hg18] 11q23.3(118170784-119064341)x3,11q23.3q25(119078074-134449982)x1	46,XX,del(11)(pter->q23.3:).arr[hg18] 11q23.3(118170784-119064341)x3,11q23.3q25(119078074-134449982)x1
	GM02018	45,XX,dic(13;13)(q33;p11.1).ish dic(13;13)(D13Z1/D21Z1+,D13S1825-;D13Z1/D21Z1+,D13S1825+).arr[hg18] 2q37.3(242421355-242674919)x1,13q33.3q34(109019083-114126487)x1,15q11.2(20088311-20968714)x1	45,XX,dic(13;13)(pter->q33::p11.1->qter).ish dic(13;13)(D13Z1/D21Z1+,D13S1825-;D13Z1/D21Z1+,D13S1825+).arr[hg18] 2q37.3(242421355-242674919)x1,13q33.3q34(109019083-114126487)x1,15q11.2(20088311-20968714)x1
	GM02025	46,XY,del(1)(q23q25).arr[hg18] 1q23.3q25.2(159256504-176275096)x1	46,XY,del(1)(pter->q23::q25->qter).arr[hg18] 1q23.3q25.2(159256504-176275096)x1
	GM02030	47,XY,+8[29]/46,XY[21].arr[hg18] 8p23.3 q24.3(36385-146268947)x3,17q25.1(69343532-70188895)x3	47,XY,+8[29]/46,XY[21].arr[hg18] 8p23.3 q24.3(36385-146268947)x3,17q25.1(69343532-70188895)x3
	GM02096	arr[hg18] 1q24.1q32.1(165741530-199272729)x1,15q11.1q11.2(20541967-22311799)x1	arr[hg18] 1q24.1q32.1(165741530-199272729)x1,15q11.1q11.2(20541967-22311799)x1
	GM02205	46,XY,inv(6)(p24p21).arr[hg18] 16p12.2(21441804-21650621)x1	46,XY,inv(6)(pter->p24::p21->p24:: p21->qter).arr[hg18] 16p12.2(21441804-21650621)x1
	GM02206	46,XX,inv(6)(p24p21)pat.arr[hg18] 16p12.2(21441804-21686939)x1	46,XX,inv(6)(pter->p24::p21->p24:: p21->qter)pat.arr[hg18] 16p12.2(21441804-21686939)x1
	GM02298	arr[hg18](1-22)x2,(XY)x1	arr[hg18](1-22)x2,(XY)x1
	GM02325	47,XX,+der(22)t(16;22)(p13.3;q12)mat.arr[hg18] Xq28(153755067-154218913)x3,6q26(162622821-162723447)x3,16p13.3(764-3664353)x3,22q11.1q12.2(14435170-29185674)x3	47,XX,+der(22)(22pter->22q12::16p13.3->16pter)mat.arr[hg18] Xq28(153755067-154218913)x3,6q26(162622821-162723447)x3,16p13.3(764-3664353)x3,22q11.1q12.2(14435170-29185674)x3
	GM02335	46,XY,inv(5)(p15q12).arr[hg18] 5q32(146390480-146572927)x4	46,XY,inv(5)(pter->p15::q12->p15::q12->qter).arr[hg18] 5q32(146390480-146572927)x4
	GM02339	arr[hg18] Xp21.1(32188980-32325583)x0	arr[hg18] Xp21.1(32188980-32325583)x0
	GM02365A	46,XY,inv(2)(p11.2q13).arr[hg18] 2q37.3(242423651-242672554)x1	46,XY,inv(2)(pter->p11.2::q13->p11.2->qter).arr[hg18] 2q37.3(242423651-242672554)x1
	GM02571	48,XX,+21,+mar.arr[hg18] 16q13(56414959-56692446)x3,21p11.2q22.3(9758729-46921373)x3	48,XX,+21,+mar.arr[hg18] 16q13(56414959-56692446)x3,21p11.2q22.3(9758729-46921373)x3
	GM02587	47,XYY.arr[hg18](X)x1,(Y)x2,17q11.2q12(24467822-33220158)x1,17q21.31q21.32(41750174-42107467)x4	47,XYY.arr[hg18](X)x1,(Y)x2,17q11.2q12(24467822-33220158)x1,17q21.31q21.32(41750174-42107467)x4
	GM02598	46,X,del(Y)(q11.21),der(17)t(Y;17)(Yq11.21;17p13).ish del(Y)(SRY+,DYZ3+,D17S2199-,D17S2200-),der(17)t(Y;17)(DYZ3-,SRY-,D17S2199+,D17S2200+).arr[hg18] Yp11.2q11.221(10135901-16311264)x0˜1,8p23.1(7322406-7814569)x3	46,X,del(Y)(pter->q11.21:),der(17)t(Y;17)(Ypter->Yq11.21::17p13->17qter).ish del(Y)(SRY+,DYZ3+,D17S2199-,D17S2200-),der(17)t(Y;17)(DYZ3-,SRY-,D17S2199+,D17S2200+).arr[hg18] Yp11.2q11.221(10135901-16311264)x0˜1,8p23.1(7322406-7814569)x3
	GM02621	46,X,t(X;12)(q22;q24).arr[hg18](1-22,X)x2	46,X,t(X;12)(Xpter->Xq22::12q24->12qter;12pter->12q24::Xq22->Xqter).arr[hg18](1-22,X)x2
	GM02626	46,XX.ish der(X)t(X;Y)(p22.3;p11.3)(SRY+,DXZ1+).arr[hg18] Yp11.31p11.2(2710425-5680476)x1	46,XX.ish der(X)t(X;Y)(p22.3;p11.3)(SRY+,DXZ1+).arr[hg18] Yp11.31p11.2(2710425-5680476)x1
	GM02670	46,XX.ish der(X)t(X;Y)(p22.3;p11.3)(SRY+,DXZ1+).arr[hg18] Yp11.31p11.2(2710425-5680476)x1	46,XX.ish der(X)t(X;Y)(p22.3;p11.3)(SRY+,DXZ1+).arr[hg18] Yp11.31p11.2(2710425-5680476)x1
	GM02718	46,XX,del(13)(q12.3q21.1).arr[hg18] 13q12.3q21.1(29969835-57529136)x1	46,XX,del(13)(pter->q12.3::q21.1->qter).arr[hg18] 13q12.3q21.1(29969835-57529136)x1
	GM02719	46,XY,del(13)(q31q33).arr[hg18] 13q31.1q33.2(80968910-104656332)x1	46,XY,del(13)(pter->q31::q33->qter).arr[hg18] 13q31.1q33.2(80968910-104656332)x1
	GM02819	46,XX,der(12)t(9;12)(p13;q24)mat.arr[hg18] 9p24.3p13.3(36586-34486909)x3,12q24.32q24.33(125001581-132287718)x1	46,XX,der(12)(12pter->12q24::9p13->9pter)mat.arr[hg18] 9p24.3p13.3(36586-34486909)x3,12q24.32q24.33(125001581-132287718)x1
	GM02820	46,XX,der(12)t(9;12)(p13;q24)mat.arr[hg18] 9p24.3p13.3(36586-34486909)x3,12q24.32q24.33(125001581-132287718)x1	46,XX,der(12)(12pter->12q24::9p13->9pter)mat.arr[hg18] 9p24.3p13.3(36586-34486909)x3,12q24.32q24.33(125001581-132287718)x1
	GM02859	46,X,t(X;11)(q11.1;p13).arr[hg18] 11p12p11.2(43132252-46685641)x1	46,X,t(X;11)(Xpter->Xq11.1::11p13->11pter;Xqter->Xq11.1::11p11.2->11qter).arr[hg18] 11p12p11.2(43132252-46685641)x1
	GM02906	46,XX,dup(1)(q31q41).arr[hg18] 1q31.1q31.2(188046632-191002084)x3,1q31.3q41(192669122-218294132)x3	46,XX,dup(1)(pter->q41::q31->qter).arr[hg18] 1q31.1q31.2(188046632-191002084)x3,1q31.3q41(192669122-218294132)x3
	GM02944	46,XY,+der(20)t(20;22)(q11.1;q11.2),-22.arr[hg18] 20p13q11.1(9292-28264860)x3,22q11.1q11.21(15244885-18853334)x1	46,XY,+der(20)(20pter->20q11.1::22q11.2->22qter),-22.arr[hg18] 20p13q11.1(9292-28264860)x3,22q11.1q11.21(15244885-18853334)x1
	GM02963	46,XY,t(3;17)(p21;q25).arr[hg18](1-22)x2,(XY)x1	46,XY,t(3;17)(17qter->17q25::3p21->3qter;17pter->17q25::3p21->3pter).arr[hg18](1-22)x2,(XY)x1
	GM03013	46,XX,del(4)(q31.3).arr[hg18] 4q31.3q35.2(153482307-191195125)x1	46,XX,del(4)(pter->q31.3:).arr[hg18] 4q31.3q35.2(153482307-191195125)x1
	GM03030	46,XY.ish del(X)(p22.3p22.3)(STS-,DXZ1+).arr[hg18] Xp22.31(6477901-6743904)x0	46,XY.ish del(X)(p22.3p22.3)(STS-,DXZ1+).arr[hg18] Xp22.31(6477901-6743904)x0
	GM03035	46,XY.ish del(X)(p22.3p22.3)(STS-,DXZ1+).arr[hg18] Xp22.31(6477901-7774557)x0	46,XY.ish del(X)(p22.3p22.3)(STS-,DXZ1+).arr[hg18] Xp22.31(6477901-7774557)x0
	GM03047	46,XY,del(10)(p14p12).ish del(10)(p14p12)(D10S2488+,D10S2490+).arr[hg18] 10p14p12.1(8879757-28099697)x1	46,XY,del(10)(pter->p14::p12->qter).ish del(10)(p14p12)(D10S2488+,D10S2490+).arr[hg18] 10p14p12.1(8879757-28099697)x1
	GM03089	46,XX,der(18)t(13;18)(q31;q21)pat.arr[hg18] 13q31.1q34(84640810-114126487)x3,18q21.32q21.33(56659264-59231420)x1,18q21.33q22.1(59443897-61522755)x1,18q22.1(61654233-62238677)x1,18q22.1q23(63270693-76116029)x1	46,XX,der(18)(18pter->18q21::13q31->13qter)pat.arr[hg18] 13q31.1q34(84640810-114126487)x3,18q21.32q21.33(56659264-59231420)x1,18q21.33q22.1(59443897-61522755)x1,18q22.1(61654233-62238677)x1,18q22.1q23(63270693-76116029)x1
	GM03090	46,XX,add(21)(q22)	46,XX,add(21)(pter->q22::?)
	GM03134	46,XY,del(8)(q21q22).arr[hg18] 8q21.11q22.1(75018300-98185746)x1,12p13.33(2522540-2702660)x3	46,XY,del(8)(pter->q21::q22->qter).arr[hg18] 8q21.11q22.1(75018300-98185746)x1,12p13.33(2522540-2702660)x3
	GM03184	47,XY,+15.arr[hg18] 15q11.1q26.3(18332386-100276767)x3	47,XY,+15.arr[hg18] 15q11.1q26.3(18332386-100276767)x3
	GM03225A	46,XX,t(3;20)(p21;q13.1)[3]/47,XX,+del(9)(q11)[1]/46,XX[46].arr[hg18](1-22,X)x2	46,XX,t(3;20)(3qter->3p21::20q13.1->20qter;20pter->20q13.1::3p21->3pter)[3]/47,XX,+del(9)(pter->q11:)[1]/46,XX[46].arr[hg18](1-22,X)x2
	GM03226	47,XY,+del(9)(9p13.1)mat.arr[hg18] 9p24.3p13.1(36586-40085483)x3	47,XY,+del(9)(9pter->9p13.1:)mat.arr[hg18] 9p24.3p13.1(36586-40085483)x3
	GM03240	46,XY,del(7)(q35).arr[hg18] 3q12.2(101822745-101925168)x4,7p22.3(52898-2019558)x3,7q35q36.3(144641514-158812469)x1	46,XY,del(7)(pter->q35:).arr[hg18] 3q12.2(101822745-101925168)x4,7p22.3(52898-2019558)x3,7q35q36.3(144641514-158812469)x1
	GM03241	45,XX,der(10)del(10)(q11.2q22)t(10;13)(q26;q12),-13.arr[hg18] 10q11.23q22.2(52018899-75823320)x1,10q26.2q26.3(129402100-135356682)x1	45,XX,der(10)(10pter->10q11.2::10q22->10q26::13q12->13qter),-13.arr[hg18] 10q11.23q22.2(52018899-75823320)x1,10q26.2q26.3(129402100-135356682)x1
	GM03255	46,XY,der(15)t(8;15)(p21;q26)mat.arr[hg18] 8p23.3p21.1(36385-28569584)x3,15q26.3(96644076-100276767)x1	46,XY,der(15)t(8;15)(15pter->15q26::8p21->8pter)mat.arr[hg18] 8p23.3p21.1(36385-28569584)x3,15q26.3(96644076-100276767)x1
	GM03273	46,XY,t(3;12)(p14;q15)[19]/46,XY[1].ish del(X)(p22.3p22.3)(STS-,DXZ1+).arr[hg18] Xp22.31(6477901-8095645)x0,2q13(110206510-110340958)x1	46,XY,t(3;12)(12qter->12q15::3p14->3qter;12pter->12q15::3p14->3pter)[19]/46,XY[1].ish del(X)(p22.3p22.3)(STS-,DXZ1+).arr[hg18] Xp22.31(6477901-8095645)x0,2q13(110206510-110340958)x1
	GM03276	46,XY.arr[hg18] Xp22.31(6477901-7774557)x0	46,XY.arr[hg18] Xp22.31(6477901-7774557)x0
	GM03291	46,XY.ish del(X)(p22.3p22.3)(STS-,DXZ1+).arr[hg18] Xp22.31(6477901-8095645)x0	46,XY.ish del(X)(p22.3p22.3)(STS-,DXZ1+).arr[hg18] Xp22.31(6477901-8095645)x0
	GM03316	46,X,t(X;11)(q11.1;p13).arr[hg18] 11p12p11.2(43125216-46707101)x1	46,X,t(X;11)(Xpter->Xq11.1::11p13->11pter;Xqter->Xq11.1::11p11.2->11qter).arr[hg18] 11p12p11.2(43125216-46707101)x1
	GM03321	46,XX,r(13)(p13q34).arr[hg18] 13q31.1q34(86341812-114126487)x1,15q13.3(30245952-30436012)x1	46,XX,r(13)(::p13->q34::).arr[hg18] 13q31.1q34(86341812-114126487)x1,15q13.3(30245952-30436012)x1
	GM03330	47,XY,+13.arr[hg18] 6q26(162648935-162834267)x3,13q11q34(17943627-114126487)x3	47,XY,+13.arr[hg18] 6q26(162648935-162834267)x3,13q11q34(17943627-114126487)x3
	GM03369	46,XX,der(1)t(1;10)(q44;p12)mat.arr[hg18] 1q44(246875179-247190999)x1,9p24.3(226074-389040)x3,10p15.3p12.1(62796-26719775)x3	46,XX,der(1)(1pter->1q44::10p12->10pter)mat.arr[hg18] 1q44(246875179-247190999)x1,9p24.3(226074-389040)x3,10p15.3p12.1(62796-26719775)x3
	GM03429	arr[hg18](1-22)x2,(XY)x1 (A deltion of less than 100Kb of DMD gene on X Chromosome has been documented).	arr[hg18](1-22)x2,(XY)x1 (A deltion of less than 100Kb of DMD gene on X Chromosome has been documented).
	GM03435	46,XY,der(4)t(4;11)(p15;p15)mat.arr[hg18] 4p16.3p15.31(58808-22162125)x1,11p15.5p15.4(188509-4924693)x3,12p13.33(2647665-2794794)x3	46,XY,der(4)t(4;11)(11pter->11p15::4p15->4pter)mat.arr[hg18] 4p16.3p15.31(58808-22162125)x1,11p15.5p15.4(188509-4924693)x3,12p13.33(2647665-2794794)x3
	GM03462	47,XX,+der(14)t(9;14)(p21;q12)mat.arr[hg18] 9p24.3p21.3(36586-24923878)x3,14q11.1q12(18072111-26925979)x3	47,XX,+der(14)(14pter->14q12::9p21->9pter)mat.arr[hg18] 9p24.3p21.3(36586-24923878)x3,14q11.1q12(18072111-26925979)x3
	GM03469	arr[hg18] 21q22.3(45574298-45879778)x3	arr[hg18] 21q22.3(45574298-45879778)x3
	GM03470	46,XX,del(10)(p13p12).arr[hg18] 10p13p12.1(13350741-25287295)x1,21q22.3(45556361-45876985)x3	46,XX,del(10)(pter->p13::p12->qter).arr[hg18] 10p13p12.1(13350741-25287295)x1,21q22.3(45556361-45876985)x3
	GM03479	46,XY.ish 22q11.2(N25,D22S39)x2.arr[hg18](1-22)x2,(XY)x1	46,XY.ish 22q11.2(N25,D22S39)x2.arr[hg18](1-22)x2,(XY)x1
	GM03493	46,XX,der(5)t(5;6)(q35;p22)pat.arr[hg18] 5q35.3(178022586-180331967)x1,6p25.3p22.3(347086-21320694)x3	46,XX,der(5)(5pter->5q35::6p22->6pter)pat.arr[hg18] 5q35.3(178022586-180331967)x1,6p25.3p22.3(347086-21320694)x3
	GM03501	46,XY,t(1;8)(p36.1;q22).ish t(1;8)(EXT1+,TRPS1+,SKI-,D1S3739+;TRPS1-,EXT1-,SKI+).arr[hg18] 8q22.2q22.3(99553129-102781373)x1	46,XY,t(1;8)(8qter->8q22::1p35->1qter;8pter->8q21.3::1p36.1->1pter).ish t(1;8)(EXT1+,TRPS1+,SKI-,D1S3739+;TRPS1-,EXT1-,SKI+).arr[hg18] 8q22.2q22.3(99553129-102781373)x1
	GM03503	47,XY,+der(21)t(3;21)(q21;3p25)mat.ish der(21)t(3;21)(WCP3+,D3S4559+,WCP21+,D21S1575-).arr[hg18] 3p26.3p25.1(35332-14530220)x3,21q11.2q21.2(13286389-25398310)x3,22q11.22(20651721-20903975)x3	47,XY,+der(21)t(3;21)(21pter->21q21::3p25->3pter)mat.ish der(21)t(3;21)(WCP3+,D3S4559+,WCP21+,D21S1575-).arr[hg18] 3p26.3p25.1(35332-14530220)x3,21q11.2q21.2(13286389-25398310)x3,22q11.22(20651721-20903975)x3
	GM03518	46,XX,del(13)(q31).arr[hg18] 13q31.1q34(81655162-114126487)x1	46,XX,del(13)(pter->q31:).arr[hg18] 13q31.1q34(81655162-114126487)x1
	GM03563	46,XY,der(9)t(3;9)(q12;p24)mat.arr[hg18] 3q12.1q29(100223417-199330304)x3,9p24.3(36586-1846893)x1	46,XY,der(9)(9qter->9p24::3q12->3qter)mat.arr[hg18] 3q12.1q29(100223417-199330304)x3,9p24.3(36586-1846893)x1
	GM03577	45,XY,der(3)t(3;22)(q29;q11.2),-22.arr[hg18] 22q11.1q11.21(15037288-18710744)x1	45,XY,der(3)(3pter>3q29::22q11.2->22qter),-22.arr[hg18] 22q11.1q11.21(15037288-18710744)x1
	GM03604	arr[hg18] Xp21.1(32260633-32451041)x0	arr[hg18] Xp21.1(32260633-32451041)x0
	GM03623	48,XXX,+18.arr[hg18](X)x3,(Y)x0,1q31.3(195005233-195168376)x1,(18)x3	48,XXX,+18.arr[hg18](X)x3,(Y)x0,1q31.3(195005233-195168376)x1,(18)x3
	GM03624	46,X,del(X)(q25).arr[hg18] Xq25q28(129376097-154887040)x1	46,X,del(X)(pter->q25:).arr[hg18] Xq25q28(129376097-154887040)x1
	GM03648	46,XY,der(6)t(1;6)(q41;p25)mat.arr[hg18] 1q41q44(213286053-243703033)x3,6p25.3(94648-592953)x1	46,XY,der(6)t(1;6)(q41;p25)(1qter->1q41::6p25->6qter)mat.arr[hg18] 1q41q44(213286053-243703033)x3,6p25.3(94648-592953)x1
	GM03689	46,XX,der(10)t(8;10)(p21.1;p15)mat[31].arr[hg18] 8p23.3p21.1(36385-28247802)x3,10p15.3(101954-2607975)x1	46,XX,der(10)(8pter->8p21.1::10p15->10qter)mat.arr[hg18] 8p23.3p21.1(36385-28247802)x3,10p15.3(101954-2607975)x1
	GM03774	46,fra(X)(q27.3),Y[36]/46,X,i(Y)(q10)[14].arr[hg18] Yp11.31(2758970-3076489)x1˜2,Yp11.2(7023887-8627175)x1˜2	46,fra(X)(q27.3),Y[36]/46,X,i(Y)(qter->q10::q10->qter)[14].arr[hg18] Yp11.31(2758970-3076489)x1˜2,Yp11.2(7023887-8627175)x1˜2
	GM03780	46,XY.arr[hg18] Xp21.1(32463660-32884709)x0	46,XY.arr[hg18] Xp21.1(32463660-32884709)x0
	GM03781	arr[hg18] Xp21.1(32463660-32882465)x0	arr[hg18] Xp21.1(32463660-32882465)x0
	GM03782	arr[hg18] Xp21.1(32463660-32882465)x0	arr[hg18] Xp21.1(32463660-32882465)x0
	GM03883	46,XX,inv(5)(q15q33)pat.arr[hg18](1-22,X)x2	46,XX,inv(5)(pter->q15::q33->q15::q33->qter)pat.arr[hg18](1-22,X)x2
	GM03884	46,X,t(X;16)(q26;q24).arr[hg18](1-22,X)x2	46,X,t(X;16)(Xpter->Xq26::16q24->16qter;16pter->16q24::Xq26->Xqter).arr[hg18](1-22,X)x2
	GM03887	46,XX,del(13)(q31).arr[hg18] 13q31.1q34(80919937-114126487)x1	46,XX,del(13)(pter->q31:).arr[hg18] 13q31.1q34(80919937-114126487)x1
	GM03912	45,X,der(5)t(Y;5)(p11.2;p14).arr[hg18] Xp22.33q28(2713390-154887040)x1,Yp11.31p11.2(2710425-5312109)x1,5p15.33p14.1(68519-25516049)x1	45,X,der(5)t(Y;5)(5qter->5p14::Yp11.2->Ypter).arr[hg18] Xp22.33q28(2713390-154887040)x1,Yp11.31p11.2(2710425-5312109)x1,5p15.33p14.1(68519-25516049)x1
	GM03918	46,XX,del(2)(q31q32).arr[hg18] 2q31.1q32.3(174584215-193944973)x1	46,XX,del(2)(pter->q31::q32->qter).arr[hg18] 2q31.1q32.3(174584215-193944973)x1
	GM03923	46,X,del(X)(q21.1q22).arr[hg18] Xq21.1q22.3(78666431-106653987)x1	46,X,del(X)(pter->q211.1::q22->qter).arr[hg18] Xq21.1q22.3(78666431-106653987)x1
	GM03929	arr[hg18] Xp21.1(31724075-31862584)x0	arr[hg18] Xp21.1(31724075-31862584)x0
	GM03997	46,XX,der(12)dup(12p)inv(p12.2q24.3).ish der(12)(wcp12+,VIJTYAC14+,D12S2343-,VIJTYC14+).arr[hg18] 5q35.1(169654925-169785541)x3,12p13.33p12.2(20690-20890902)x3,12q24.33(131664602-132287718)x1	46,XX,der(12)(pter->q24.3::p12.2->pter).ish der(12)(wcp12+,VIJTYAC14+,D12S2343-,VIJTYC14+).arr[hg18] 5q35.1(169654925-169785541)x3,12p13.33p12.2(20690-20890902)x3,12q24.33(131664602-132287718)x1
	GM03999	46,XX,del(8)(q24.1q24.2).ish del(8)(VIJyRM2053+).arr[hg18] 8q24.11q24.23(119059998-138865207)x1	46,XX,del(8)(pter->q24.1::q24.2->qter).ish del(8)(VIJyRM2053+).arr[hg18] 8q24.11q24.23(119059998-138865207)x1
	GM04099	arr[hg18] Xp21.1(31644700-31773234)x1	arr[hg18] Xp21.1(31644700-31773234)x1
	GM04100	arr[hg18] Xp21.1(31705284-31773234)x0 (DMD gene deletion <100kb)	arr[hg18] Xp21.1(31705284-31773234)x0 (DMD gene deletion <100kb)
	GM04126	46,XY,del(4)(p15.1).arr[hg18] 4p16.3p15.1(56706-29026537)x1	46,XY,del(4)(:p15.1->qter).arr[hg18] 4p16.3p15.1(56706-29026537)x1
	GM04127	46,XX,der(12)t(3;12)(p21;p13).arr[hg18] 3p26.3p21.31(35332-51374095)x3,12p13.33(20690-350135)x1	46,XX,der(12)(3pter->3p21::12p13->12qter).arr[hg18] 3p26.3p21.31(35332-51374095)x3,12p13.33(20690-350135)x1
	GM04250	arr[hg18] 2q12.2(106253686-107873857)x3,2q13(110212011-110519397)x3,4q31.22(145143587-145252334)x3	arr[hg18] 2q12.2(106253686-107873857)x3,2q13(110212011-110519397)x3,4q31.22(145143587-145252334)x3
	GM04297	46,XX.arr[hg18](1-22,X)x2	46,XX.arr[hg18](1-22,X)x2
	GM04300	46,XX,t(1;2)(p32;q11).arr[hg18] 1q23.3(159763523-159904813)x1	46,XX,t(1;2)(2qter->2q11::1p32->1qter;2pter->2q11::1p32->1pter).arr[hg18] 1q23.3(159763523-159904813)x1
	GM04315	arr[hg18] Xp21.1(32035077-32171498)x1	arr[hg18] Xp21.1(32035077-32171498)x1
	GM04327	arr[hg18] Xp21.1(32737385-32760085)x2 (DMD gene duplication <100kb)	arr[hg18] Xp21.1(32737385-32760085)x2 (DMD gene duplication <100kb)
	GM04364	arr[hg18] Xp21.1(31518395-31688047)x0	arr[hg18] Xp21.1(31518395-31688047)x0
	GM04371	46,XY,der(2)t(2;5)(p25;q33)mat.arr[hg18] 2p25.3(2771-479043)x1,5q33.3q35.3(158034852-180652396)x3	46,XY,der(2)t(2;5)(5qter->5q33::2p25->2qter)mat.arr[hg18] 2p25.3(2771-479043)x1,5q33.3q35.3(158034852-180652396)x3
	GM04375	48,XXYY.arr[hg18](X)x2,Yp11.31p11.223(2710425-23302179)x2,Yq11.23q12(26868023-27209311)x2	48,XXYY.arr[hg18](X)x2,Yp11.31p11.223(2710425-23302179)x2,Yq11.23q12(26868023-27209311)x2
	GM04409	46,XY,der(14)t(2;14)(p23;q32)mat.arr[hg18] 2p25.3p23.2(2771-28957299)x3,5q14.1(78365749-78749999)x3,14q32.33(105854076-106356482)x1,6q27(170718977-170824447)x1	46,XY,der(14)t(2;14)(14pter->14q32::2p23->2pter)mat.arr[hg18] 2p25.3p23.2(2771-28957299)x3,5q14.1(78365749-78749999)x3,14q32.33(105854076-106356482)x1,6q27(170718977-170824447)x1
	GM04501	46,XY.arr[hg18] 2q23.1(148922880-149041426)x3	46,XY.arr[hg18] 2q23.1(148922880-149041426)x3
	GM04503	46,XX.arr[hg18] Xq28(148003968-148640579)x3	46,XX.arr[hg18] Xq28(148003968-148640579)x3
	GM04519	arr[hg18] 16p13.3(1972043-2041750)x1 (TSC2 gene deletion <100kb)	arr[hg18] 16p13.3(1972043-2041750)x1 (TSC2 gene deletion <100kb)
	GM04592	47,XX,+21.arr[hg18] 21q11.2q21.3(13587544-46921373)x3	47,XX,+21.arr[hg18] 21q11.2q21.3(13587544-46921373)x3
	GM04619	arr[hg18](1-22)x2,(XY)x1	arr[hg18](1-22)x2,(XY)x1
	GM04626	47,XXX.arr[hg18](X)x3,(Y)x0,15q11.2(18522237-21038975)x1	47,XXX.arr[hg18](X)x3,(Y)x0,15q11.2(18522237-21038975)x1
	GM04978	arr[hg18](1-22)x2,(XY)x1	arr[hg18](1-22)x2,(XY)x1
	GM04981	arr[hg18] Xp21.1(31705284-31919574)x0	arr[hg18] Xp21.1(31705284-31919574)x0
	GM04993	46,XX,der(10)t(4;10)(q31;q26)mat.arr[hg18] 4q31.3q32.1(152982470-161254354)x3,10q26.13q26.3(124305155-135356682)x1	46,XX,der(10)t(4;10)(pter->10q26::4q31->4qter)mat.arr[hg18] 4q31.3q32.1(152982470-161254354)x3,10q26.13q26.3(124305155-135356682)x1
	GM05011	46,X,t(X;8;2)(q21.1;p11.1;q14.2).arr[hg18](1-22,X)x2	46,X,t(X;2;8)(Xpter->Xq21.2::2q14.2->2qter;2pter->2q14.2::8p11.1->8pter;8qter->8p11.1::Xq21.2->Xqter).arr[hg18](1-22,X)x2
	GM05016	arr[hg18] Xp21.1(31724075-31928364)x0	arr[hg18] Xp21.1(31724075-31928364)x0
	GM05017	arr[hg18] Xp21.1(31724075-31928364)x0	arr[hg18] Xp21.1(31724075-31928364)x0
	GM05022	arr[hg18](1-22,X)x2	arr[hg18](1-22,X)x2
	GM05047	46,XY,dup(10)(q11.2q23.2).arr[hg18] 4q31.22(145140212-145252334)x3,10q11.22q23.2(48548784-88867811)x3	46,XY,dup(10)(pter->q23.2::q11.2->qter).arr[hg18] 4q31.22(145140212-145252334)x3,10q11.22q23.2(48548784-88867811)x3
	GM05067	47,XY,+del(9)(q11)mat.arr[hg18] 9p24.3p11.2(36587-44806024)x3	47,XY,+del(9)(9pter->9q11:)mat.arr[hg18] 9p24.3p11.2(36587-44806024)x3
	GM05082	arr[hg18](1-22)x2,(XY)x1	arr[hg18](1-22)x2,(XY)x1
	GM05089	arr[hg18] Xp21.1(32748557-32808436)x0 (DMD gene deletion <100kb)	arr[hg18] Xp21.1(32748557-32808436)x0 (DMD gene deletion <100kb)
	GM05090	46,XY.arr[hg18] Xp21.1(32753075-32807169)x0 (DMD gene deletion <100kb)	46,XY.arr[hg18] Xp21.1(32753075-32807169)x0 (DMD gene deletion <100kb)
	GM05112	arr[hg18] Xp21.1(31869808-32028005)x0	arr[hg18] Xp21.1(31869808-32028005)x0
	GM05113	46,XY.arr[hg18] Xp21.1(31869808-32028005)x0	46,XY.arr[hg18] Xp21.1(31869808-32028005)x0
	GM05115	arr[hg18] Xp21.1(31869808-31995808)x0	arr[hg18] Xp21.1(31869808-31995808)x0
	GM05124	46,XY.arr[hg18] Xp21.2p21.1(31224485-31977208)x2	46,XY.arr[hg18] Xp21.2p21.1(31224485-31977208)x2
	GM05126	arr[hg18] Xp21.2p21.1(31224485-31977208)x2	arr[hg18] Xp21.2p21.1(31224485-31977208)x2
	GM05159	arr[hg18] Xp21.1(31724075-31862584)x1	arr[hg18] Xp21.1(31724075-31862584)x1
	GM05169	arr[hg18] Xp21.1(32170293-32774419)x0	arr[hg18] Xp21.1(32170293-32774419)x0
	GM05170	arr[hg18] Xp21.1(32170293-32774419)x0	arr[hg18] Xp21.1(32170293-32774419)x0
	GM05263	arr[hg18](1-22)x2,(XY)x1	arr[hg18](1-22)x2,(XY)x1
	GM05264	arr[hg18](1-22,X)x2	arr[hg18](1-22,X)x2
	GM05299	46,XX,del(10)(q26).ish del(10)(q26)(D10S2488+,D10S2490-),?dup(17)(p13)(D17S2199+).arr[hg18] 10q26.11q26.3(121220107-135356682)x1,17p13.3(513-1927281)x3	46,XX,del(10)(10pter->10q26:).ish del(10)(q26)(D10S2488+,D10S2490-),?dup(17)(p13)(D17S2199+).arr[hg18] 10q26.11q26.3(121220107-135356682)x1,17p13.3(513-1927281)x3
	GM05319	47,XX,+der(9)t(9;13)(q31;q31)mat.arr[hg18] 1q31.3(195010746-195168376)x1,9p24.3q31.1(36586-103756803)x3,13q31.3q34(92627371-114126487)x3	47,XX,+der(9)(9pter->9q31::13q31->13qter)mat.arr[hg18] 1q31.3(195010746-195168376)x1,9p24.3q31.1(36586-103756803)x3,13q31.3q34(92627371-114126487)x3
	GM05347	46,XY,der(9)t(1;9)(q32;p24)mat.arr[hg18] 1q32.1q44(202492814-247190999)x3,9p24.3(36586-1121501)x1	46,XY,der(9)t(1;9)(1qter->1q32::9p24->9qter)mat.arr[hg18] 1q32.1q44(202492814-247190999)x3,9p24.3(36586-1121501)x1
	GM05394	46,XY,der(4)t(4;9)(q34;p13)mat.arr[hg18] 4q34.3q35.2(180450544-191254119)x1,9p24.3p13.3(36586-35405698)x3	46,XY,der(4)t(4;9)(4pter->4q34::9p13->9pter)mat.arr[hg18] 4q34.3q35.2(180450544-191254119)x1,9p24.3p13.3(36586-35405698)x3
	GM05401	45,XY,der(4)t(4;22)(q35;q11.2)mat,-22.arr[hg18] 4q35.2(191074864-191254119)x1,22q11.1q11.21(15037288-18401938)x1	45,XY,der(4)t(4;22)(4pter->4q35::22q11.2->22qter)mat,-22.arr[hg18] 4q35.2(191074864-191254119)x1,22q11.1q11.21(15037288-18401938)x1
	GM05518	46,XX,der(9)t(9;11)(p24;p15.1),del(11)(p11.1).ish der(9)t(9;11)(D11S2071+,305J7-T7+,CEP9+),del(11)(p11.1)(D11S2071-, D11S4974+).arr[hg18] 11p15.1p11.12(20206582-50028103)x1	46,XX,der(9)t(9;11)(11pter->11p13::9p22->9qter),del(11)(qter>p11.1:).ish der(9)t(9;11)(D11S2071+,305J7-T7+,CEP9+),del(11)(p11.1)(D11S2071-, D11S4974+).arr[hg18] 11p15.1p11.12(20206582-50028103)x1
	GM05750	46,XX,der(12)ins(12;13)(p11.2;q13q31)mat.ish der(12)(wcp13+).arr[hg18] 7p15.3(22612295-23040185)x3,13q13.3q31.1(38481624-83904612)x3	46,XX,der(12)ins(12;13)(12pter->12p11.2::13q13->13q31::12p11.2->12qter)mat.ish der(12)(wcp13+).arr[hg18] 7p15.3(22612295-23040185)x3,13q13.3q31.1(38481624-83904612)x3
	GM05753	46,XY,der(9)dup(9p)inv(p13p24).ish der(9)(9ptel-,CEP9+,wcp9+).arr[hg18] 9p24.3(36587-2023929)x1,9p24.3p13.2(2027362-37727047)x3,15q12q13.1(25600094-26165778)x3	46,XY,der(9)(:p13->p24::p24->qter).ish der(9)(9ptel-,CEP9+,wcp9+).arr[hg18] 9p24.3(36587-2023929)x1,9p24.3p13.2(2027362-37727047)x3,15q12q13.1(25600094-26165778)x3
	GM05832	46,XY,der(18)t(13;18)(q14.1;q23)pat.arr[hg18] 13q14.11q34(42564369-114126487)x3,18q23(74644584-76116029)x1	46,XY,der(18)(18pter->18q23::13q14.1->13qter)pat.arr[hg18] 13q14.11q34(42564369-114126487)x3,18q23(74644584-76116029)x1
	GM05875	46,XX,del(16)(p12p11.2).arr[hg18] 16p12.1p11.2(27104393-31879009)x1	46,XX,del(16)(pter->p12::p11.2->qter).arr[hg18] 16p12.1p11.2(27104393-31879009)x1
	GM05876	46,XY.ish del(22)(q11.2q11.2)(D22S75-).arr[hg18] 8p23.1(7316610-7825131)x1,22q11.21(17256415-18691905)x1	46,XY.ish del(22)(q11.2q11.2)(D22S75-).arr[hg18] 8p23.1(7316610-7825131)x1,22q11.21(17256415-18691905)x1
	GM05877	46,XX,del(13)(q14q21).arr[hg18] 13q14.11q21.2(43649072-59783648)x1	46,XX,del(13)(pter->q14::q21->qter).arr[hg18] 13q14.11q21.2(43649072-59783648)x1
	GM05881	47,XX,+del(21)(q22.1q22.3).ish del(21)(wcp21+,VIJ2yRM2029+).arr[hg18] 1q23.3(159780382-159905125)x1,21p11.2q22.11(9758729-33091078)x3,21q22.3(46727194-46921373)x3	47,XX,+del(21)(pter->q22.1::q22.3->qter).ish del(21)(wcp21+,VIJ2yRM2029+).arr[hg18] 1q23.3(159780382-159905125)x1,21p11.2q22.11(9758729-33091078)x3,21q22.3(46727194-46921373)x3
	GM05913	46,XY,rec(11)dup(11p)ins(11)(q22p14p11.1)mat.arr[hg18] 11p14.1p11.12(28915891-49798293)x3	46,XY,rec(11)(pter->q22::p14->p11.1::q22->qter).arr[hg18] 11p14.1p11.12(28915891-49798293)x3
	GM05966	46,XY,dup(14)(q22q24).arr[hg18] 14q22.2q24.3(54038516-75217413)x3	46,XY,dup(14)(pter->q24::q22->qter).arr[hg18] 14q22.2q24.3(54038516-75217413)x3
	GM06033	46,XX,der(12)t(9;12)(p13;q24.3)mat.arr[hg18] 9p24.3p13.3(36586-34486909)x3,12q24.32q24.33(125001581-132287718)x1	46,XX,der(12)(12pter->12q24.3::9p13->9pter)mat.arr[hg18] 9p24.3p13.3(36586-34486909)x3,12q24.32q24.33(125001581-132287718)x1
	GM06038	46,XY,del(1)(q23q31).arr[hg18] 1q23.3q31.1(162747863-188370938)x1	46,XY,del(1)(pter->q23::q31->qter).arr[hg18] 1q23.3q31.1(162747863-188370938)x1
	GM06047	46,XY,r(17)(p132q25).ish r(17) (D17S379-,RARA+).arr[hg18] 11q12.3(62084613-62374756)x3,17p13.3p13.2(513-5705181)x1	46,XY,r(17)(::p13->q25::).ish r(17) (D17S379-,RARA+).arr[hg18] 11q12.3(62084613-62374756)x3,17p13.3p13.2(513-5705181)x1
	GM06061	49,XXXXX.arr[hg18](X)x4 (Note: Maximal copy number detected by Affy SNP 6.0 is 4)	49,XXXXX.arr[hg18](X)x4 (Note: Maximal copy number detected by Affy SNP 6.0 is 4)
	GM06097	46,XX,del(17)(p13).ish del(17)(p13.1p13.3)(VIJyRM2185-,17ptel180+,LISI-,FLI+,17qtel13+).arr[hg18] 17p13.3p13.2(513-4229730)x1	46,XX,del(17)(:p13->qter).ish del(17)(p13.1p13.3)(VIJyRM2185-,17ptel180+,LISI-,FLI+,17qtel13+).arr[hg18] 17p13.3p13.2(513-4229730)x1
	GM06111	46,XX.arr[hg18] 7q11.23(73728758-73964249)x1	46,XX.arr[hg18] 7q11.23(73728758-73964249)x1
	GM06114	46,XY,inv(21)(?q21.1q21.2).arr[hg18](1-22)x2,(XY)x1	46,XY,inv(21)(pter->?q21.1::q21.2->q21.1::q21.2->qter).arr[hg18](1-22)x2,(XY)x1
	GM06136	46,XY,der(21)t(10;21)(p11.2;q22.2)mat.arr[hg18] 10p15.3p11.22(94426-28596675)x3,21q22.2q22.3(41215522-46921373)x1	46,XY,der(21)(21pter->21q22.2::10p11.2->10pter)mat.arr[hg18] 10p15.3p11.22(94426-28596675)x3,21q22.2q22.3(41215522-46921373)x1
	GM06222	46,XX,del(6)(p24).ish del(6)(p24)(6ptel48-,D6Z1+).arr[hg18] 6p25.3p24.2(94648-11158509)x1	46,XX,del(6)(:p24->qter).ish del(6)(p24)(6ptel48-,D6Z1+).arr[hg18] 6p25.3p24.2(94648-11158509)x1
	GM06226	46,XY,der(1)t(1;16)(q44;p12)mat.arr[hg18] 1q44(245373155-247190999)x1,16p13.3p12.2(25815-21297471)x3,16p12.1(21853546-22612021)x3	46,XY,der(1)(1pter->1q44::16p12->16pter)mat.arr[hg18] 1q44(245373155-247190999)x1,16p13.3p12.2(25815-21297471)x3,16p12.1(21853546-22612021)x3
	GM06228	47,XX,+der(22)t(11;22)(q23;q11.2).ish der(22)t(11;22)(TUPLE+,ARSA-,D11S1037+).arr[hg18] 11q23.3q25(116188703-134449982)x3,22q11.1q11.21(14435170-18676540)x3	47,XX,+der(22)t(11;22)(22pter->22q11.2::11q23->11qter).ish der(22)t(11;22)(TUPLE+,ARSA-,D11S1037+).arr[hg18] 11q23.3q25(116188703-134449982)x3,22q11.1q11.21(14435170-18676540)x3
	GM06230	47,XX,+der(22)t(11;22)(q23.3;q11.2)mat.ish der(22)(VIJ22072+).arr[hg18] 11q23.3q25(116195787-134449982)x3,22q11.1q11.21(14880039-18710744)x3	47,XX,+der(22)t(11;22)(22pter->22q11.2::11q23.3->11qter)mat.ish der(22)(VIJ22072+).arr[hg18] 11q23.3q25(116195787-134449982)x3,22q11.1q11.21(14880039-18710744)x3
	GM06248	46,XX,der(9)t(9;11)(q11;q12),der(11)t(9;11)(p11;q11)[13]/46,XX[12].ish der(9)t(9;11)(wcp9+, CEP9+, wcp11+,Cyclin D1+),der(11)t(9;11)(wcp9+, CEP9+,wcp11+, D11S2071+,D11Z1+,Cyclin D1-).arr[hg18] 6q26(162579025-162973728)x3,22q13.33(48210366-48928930)x3	46,XX,der(9)t(9;11)(11qter->11q12::9pter->9q11),der(11)t(9;11)(11pter->11q12::9p11->9qter)[13]/46,XX[12].ish der(9)t(9;11)(wcp9+, CEP9+, wcp11+,Cyclin D1+),der(11)t(9;11)(wcp9+, CEP9+,wcp11+, D11S2071+,D11Z1+,Cyclin D1-).arr[hg18] 6q26(162579025-162973728)x3,22q13.33(48210366-48928930)x3
	GM06312	46,XY,del(13)(q21.3).arr[hg18] 13q21.31q34(60669440-114126487)x1	46,XY,del(13)(pter->q21.3:).arr[hg18] 13q21.31q34(60669440-114126487)x1
	GM06326	46,X,t(Y;17)(q11.21,q12).arr[hg18](1-22)x2,(XY)x1	46,X,t(Y;17)(Ypter->Yq11.21::17q12->17qter;17pter->17q12::Yq11.21->Yqter).arr[hg18](1-22)x2,(XY)x1
	GM06473	46,XX,del(1)(q43).arr[hg18] 1q43q44(236343975-247190999)x1,22q11.21(17128427-17386984)x1	46,XX,del(1)(pter->q43:).arr[hg18] 1q43q44(236343975-247190999)x1,22q11.21(17128427-17386984)x1
	GM06526	45,XY,der(13;22)t(13;22)(q34;q11.2).arr[hg18] 13q34(109873916-114126487)x1,22q11.1q11.21(14435170-19364809)x1	45,XY,der(13;22)(13pter->13q34::22q11.2->22qter).arr[hg18] 13q34(109873916-114126487)x1,22q11.1q11.21(14435170-19364809)x1
	GM06563	45,X[36]/46,X,r(X)(p22.3q24)[14].arr[hg18] Xp22.33q28(229433-154887040)x1˜2	45,X[36]/46,X,r(X)(::p22.3->q24::)[14].arr[hg18] Xp22.33q28(229433-154887040)x1˜2
	GM06801	47,XX,der(6)dup(6)(p24)del(6)(q21),+der(14)t(6;14)(q21;q21).ish der(6)(6PTEL48++,wcp6+,wcp14-),der(14)t(6;14)(wcp14+,D14S1420-,wcp6+).arr[hg18] 6p25.3p24.3(94648-9806717)x3,11q13.2(67254595-67531704)x1,14q11.1q21.3(18072111-44090750)x3	47,XX,der(6)(6pter->6q21::6p24->6pter),+der(14)t(6;14)(14pter->14q21::6q21->6qter).ish der(6)(6PTEL48++,wcp6+,wcp14-),der(14)t(6;14)(wcp14+,D14S1420-,wcp6+).arr[hg18] 6p25.3p24.3(94648-9806717)x3,11q13.2(67254595-67531704)x1,14q11.1q21.3(18072111-44090750)x3
	GM06802	46,XY,del(6)(q25).arr[hg18] 6q25.2q27(154838869-170824447)x1,16p13.2(8681185-8891770)x3	46,XY,del(6)(pter->q25:).arr[hg18] 6q25.2q27(154838869-170824447)x1,16p13.2(8681185-8891770)x3
	GM06803	46,XY,del(11)(p14p12).arr[hg18] 11p14.1p12(29201568-38196267)x1	46,XY,del(11)(pter->p14::p12->qter).arr[hg18] 11p14.1p12(29201568-38196267)x1
	GM06870	47,XX,+i(18)(p10).arr[hg18] 18p11.32p11.21(1543-15391751)x4	47,XX,+i(18)(pter->p10::p10->pter).arr[hg18] 18p11.32p11.21(1543-15391751)x4
	GM06918	46,XY,del(21)(q11.2q22).ish del(21)(wcp21+).arr[hg18] 6q26(162784828-162990795)x1,21q11.2q22.11(15275679-32592618)x1	46,XY,del(21)(pter->q11.2::q22->qter).ish del(21)(wcp21+).arr[hg18] 6q26(162784828-162990795)x1,21q11.2q22.11(15275679-32592618)x1
	GM06936	46,XX,del(10)(p13).arr[hg18] 10p15.3p13(94427-12918932)x1	46,XX,del(10)(:p13->qter).arr[hg18] 10p15.3p13(94427-12918932)x1
	GM06938	46,XY,del(11)(p14p13).arr[hg18] 11p14.1p13(28228292-34918867)x1	46,XY,del(11)(pter->p14::p13>qter).arr[hg18] 11p14.1p13(28228292-34918867)x1
	GM06960	46,X,idic(X)(q22).arr[hg18] Xp22.33q22.3(627-104089072)x3,Xq22.3q28(104089794-154887040)x1	46,X,idic(X)(pter->q22::q22->pter).arr[hg18] Xp22.33q22.3(627-104089072)x3,Xq22.3q28(104089794-154887040)x1
	GM06979	92,XXYY.arr[hg18](1-22)x2,(XY)x1	92,XXYY.arr[hg18](1-22)x2,(XY)x1
	GM07081	46,XY,der(15)t(7;15)(q11.2;q11.2)mat.arr[hg18] 7p22.3p11.19(71785-57836791)x3,15q11.2(19123065-19252286)x1	46,XY,der(15)(7pter->7q11.2::15q11.2->15qter)mat.arr[hg18] 7p22.3p11.19(71785-57836791)x3,15q11.2(19123065-19252286)x1
	GM07106	47,XY,+22ps+.arr[hg18] 22q11.1q13.33(14880039-49581309)x3	47,XY,+22ps+.arr[hg18] 22q11.1q13.33(14880039-49581309)x3
	GM07148	46,X,del(X)(q22.3).arr[hg18] Xq22.3q28(108841425-154887040)x1	46,X,del(X)(pter->q22.3:).arr[hg18] Xq22.3q28(108841425-154887040)x1
	GM07150	47,XX,+der(13)t(13;17)(q22;q25)mat.ish der(13)(D17S2200+).arr[hg18] 13q11q22.3(17943627-76295102)x3,17q25.3(74352508-78643088)x3	47,XX,+der(13)(13pter->13q22::17q25->17qter)mat.ish der(13)(D17S2200+).arr[hg18] 13q11q22.3(17943627-76295102)x3,17q25.3(74352508-78643088)x3
	GM07151	46,X,t(X;17)(p11.2;p11.2).arr[hg18](1-22,X)x2	46,X,t(X;17)(17pter->17p11.2::Xp11.2->Xqter;Xpter->Xp11.2::17p11.2->17qter).arr[hg18](1-22,X)x2
	GM07158	46,XY,der(2)t(1;2)(q32.2;q37)mat.arr[hg18] 1q32.2q44(206698478-247190999)x3,2q37.3(239367123-242738117)x1	46,XY,der(2)(2pter->2q37::1q32.2->1qter)mat.arr[hg18] 1q32.2q44(206698478-247190999)x3,2q37.3(239367123-242738117)x1
	GM07212	46,XX,del(6)(q15q16.1)t(1;6)(q43;q15q16.1).ish t(1;6)( D1S3738-,VIJ2yRM2158+;D1S3738+,VIJ2yRM2158-).arr[hg18] 6q15q16.1(91352268-98180327)x1,15q13.3(30245953-30712597)x1	46,XX,del(6)(q15q16.1)t(1;6)(1pter->q43::6q16.1->6qter;6pter->6q15::1q43->1qter).ish t(1;6)( D1S3738-,VIJ2yRM2158+;D1S3738+,VIJ2yRM2158-).arr[hg18] 6q15q16.1(91352268-98180327)x1,15q13.3(30245953-30712597)x1
	GM07213	46,X,idic(X)(q28)[8]/47,X,idic(X)(q28),+7[2].arr[hg18] Xp22.33q27.1(273978-138007119)x2~3,Xq27.1q27.2(138128434-141477946)x4,Xq27.2q28(141481461-154887040)x1,15q13.3(30245952-30644762)x1,17q12(31461228-31653797)x4	46,X,idic(X)(pter->q28::q28->pter)[8]/47,X,idic(X)(pter->q28::q28->pter),+7[2].arr[hg18] Xp22.33q27.1(273978-138007119)x2~3,Xq27.1q27.2(138128434-141477946)x4,Xq27.2q28(141481461-154887040)x1,15q13.3(30245952-30644762)x1,17q12(31461228-31653797)x4
	GM07215	46,XX.arr[hg18] 3q12.2(101822745-101924406)x4,22q11.21(17020299-19897219)x1	46,XX.arr[hg18] 3q12.2(101822745-101924406)x4,22q11.21(17020299-19897219)x1
	GM07216	46,XX,der(7)t(3;7)(p22;q36).ish der(7)t(3;7)(D3S4559+).arr[hg18] 3p26.3p22.1(35332-43076249)x3,7q36.2q36.3(153200062-158812469)x1	46,XX,der(7)(7pter->7q36::3p22->3pter).ish der(7)(D3S4559+).arr[hg18] 3p26.3p22.1(35332-43076249)x3,7q36.2q36.3(153200062-158812469)x1
	GM07312	46,XX,del(13)(q14q21).arr[hg18] 13q14.11q21.2(43649072-59785590)x1	46,XX,del(13)(pter->q14::q21->qter).arr[hg18] 13q14.11q21.2(43649072-59785590)x1
	GM07323	46,X,del(X)(p21.3p11.4).arr[hg18] Xp21.3p11.4(26898093-39114448)x1	46,X,del(X)(pter->p21.3::p11.4->qter).arr[hg18] Xp21.3p11.4(26898093-39114448)x1
	GM07364	46,XY,r(14)(p12q32.3).arr[hg18] 14q32.33(103866450-106356482)x1	46,XY,r(14)(::p12->q32.3::).arr[hg18] 14q32.33(103866450-106356482)x1
	GM07408	47,XX,+20.arr[hg18](20)x3	47,XX,+20.arr[hg18](20)x3
	GM07412	46,XY,del(7)(q32).arr[hg18] 7q32.3q36.3(131449883-158812469)x1	46,XY,del(7)(pter->q32:).arr[hg18] 7q32.3q36.3(131449883-158812469)x1
	GM07427	46,XY.arr[hg18](1-22)x2,(XY)x1	46,XY.arr[hg18](1-22)x2,(XY)x1
	GM07489	47,XXX[5]/47,XX,+20[3]/46,XX[42].arr[hg18](1-22,X)x2 hmz	47,XXX[5]/47,XX,+20[3]/46,XX[42].arr[hg18](1-22,X)x2 hmz
	GM07503	46,X,der(X)t(X;2)(q27;p16)mat.arr[hg18] Xq27.3q28(143412907-154887040)x1,2p25.3p16.1(2771-55375877)x3	46,X,der(X),t(X;2)(Xpter->Xq27::2p16->2pter)mat.arr[hg18] Xq27.3q28(143412907-154887040)x1,2p25.3p16.1(2771-55375877)x3
	GM07691	46,XY.arr[hg18] Xp21.1p11.4(32471148-37616741)x0,Xp11.23(47990695-48157416)x2,2q13(110061320-110519397)x3	46,XY.arr[hg18] Xp21.1p11.4(32471148-37616741)x0,Xp11.23(47990695-48157416)x2,2q13(110061320-110519397)x3
	GM07693	46,X,t(X;10)(p11.2;q24.3).arr[hg18](1-22,X)x2	46,X,t(X;10)(10qter->10q24.3::Xp11.2->Xqter;10pter->10q24.3::Xp11.2->Xpter).arr[hg18](1-22,X)x2
	GM07736	46,XY.arr[hg18] 11p14.1p13(28229986-34925688)x1	46,XY.arr[hg18] 11p14.1p13(28229986-34925688)x1
	GM07773	46,X,del(X)(p21.3p11.4).arr[hg18] Xp21.3p11.4(26898093-39107755)x1	46,X,del(X)(pter->p21.3::p11.4->qter).arr[hg18] Xp21.3p11.4(26898093-39107755)x1
	GM07792	46,X,t(X;20)(p11.1;p11.1).arr[hg18](1-22,X)x2	46,X,t(X;20)(20pter->20p11.1::Xp11.1->Xqter;Xpter->Xp11.1::20p11.1->20qter).arr[hg18](1-22,X)x2
	GM07863	46,XY,del(4)(q32).arr[hg18] 4q32.2q35.2(161591086-191254119)x1	46,XY,del(4)(pter->q32:).arr[hg18] 4q32.2q35.2(161591086-191254119)x1
	GM07873	46,XY,del(3)(p25).arr[hg18] 3p26.3p25.2(35332-12262863)x1	46,XY,del(3)(:p25->qter).arr[hg18] 3p26.3p25.2(35332-12262863)x1
	GM07890	46,XX,del(13)(q13q21).arr[hg18] 13q13.1q21.31(32302481-63967037)x1	46,XX,del(13)(pter->q13::q21.3->qter).arr[hg18] 13q13.1q21.31(32302481-63967037)x1
	GM07891	46,XY,der(18)t(12;18)(q24.3;q21.1)pat.arr[hg18] 12q24.33(125006920-132287718)x3,18q21.1q23(45278510-76116029)x1	46,XY,der(18)(18pter->18q21.1::12q24.3->12qter)pat.arr[hg18] 12q24.33(125006920-132287718)x3,18q21.1q23(45278510-76116029)x1
	GM07895	46,XX,del(13)(q21q31).arr[hg18] 8q24.11(118948102-119145574)x3,13q21.2q31.2(60081045-88610902)x1	46,XX,del(13)(pter->q21::q31->qter).arr[hg18] 8q24.11(118948102-119145574)x3,13q21.2q31.2(60081045-88610902)x1
	GM07901	46,XY,der(6)t(4;6)(q32;p25)mat.arr[hg18] 4q32.1q35.2(159691414-191254119)x3,6p25.3(94648-1104429)x1	46,XY,der(6)(4qter->4q32::6p25->6qter)mat.arr[hg18] 4q32.1q35.2(159691414-191254119)x3,6p25.3(94648-1104429)x1
	GM07913	46,XY,del(13)(q21.1q31).arr[hg18] 13q21.1q31.3(55759771-93091702)x1	46,XY,del(13)(pter->q21.1::q31->qter).arr[hg18] 13q21.1q31.3(55759771-93091702)x1
	GM07939	46,XY,?del(22)(q11.2q11.2).ish del(22)(q11.2q11.2)(TUPLE1-,ARSA+).arr[hg18] 22q11.21(17161533-19795618)x1	46,XY,?del(22)(pter->q11.2::q11.2->qter).ish del(22)(q11.2q11.2)(TUPLE1-,ARSA+).arr[hg18] 22q11.21(17161533-19795618)x1
	GM07941	46,XX,del(13)(q21.1q31).arr[hg18] 13q21.1q31.2(57081885-88594137)x1	46,XX,del(13)(pter->q21.1::q31->qter).arr[hg18] 13q21.1q31.2(57081885-88594137)x1
	GM07945	46,XY,del(20)(q12q13.1).arr[hg18] 13q12.11(19701062-19932295)x1,20q11.22q13.12(32961915-44293878)x1	46,XY,del(20)(pter->q11.2::q13.2->qter).arr[hg18] 13q12.11(19701062-19932295)x1,20q11.22q13.12(32961915-44293878)x1
	GM07947	46,Y,del(X)(p21.1p11.4).arr[hg18] Xp21.1p11.4(32320869-37616741)x0,15q11.2(20073109-20852202)x1	46,Y,del(X)(Xpter->Xp21.1::Xp11.4->Xqter).arr[hg18] Xp21.1p11.4(32320869-37616741)x0,15q11.2(20073109-20852202)x1
	GM07965	46,XX,del(13)(q14.3q22).arr[hg18] 1q21.1(147303135-148039121)x3,13q14.3q22.1(50153920-73324321)x1	46,XX,del(13)(pter->q14.3::q22->qter).arr[hg18] 1q21.1(147303135-148039121)x3,13q14.3q22.1(50153920-73324321)x1
	GM07981	47,XY,+i(12)(p11.1).arr[hg18] 1p36.11(25455203-25558419)x3,12p13.33p11.1(20690-34605894)x3˜4	47,XY,+i(12)(pter->p11.1::p11.1->pter).arr[hg18] 1p36.11(25455203-25558419)x3,12p13.33p11.1(20690-34605894)x3˜4
	GM07985	45,XX,der(18;21)(q11.1;p11.1).arr[hg18] 18p11.32p11.21(1542-15391751)x1	45,XX,der(18;21)(18qter->18p11.2::21p11.1->21qter).arr[hg18] 18p11.32p11.21(1542-15391751)x1
	GM07987	46,XY,der(5)t(1;5)(q31;p15.3)mat.ish der(5)(D5S23+).arr[hg18] 1q31.3q44(197147978-247190999)x3,5p15.33p15.31(68519-7682973)x1	46,XY,der(5)(1qter->1q31::5p15.3->5qter)mat.ish der(5)(D5S23+).arr[hg18] 1q31.3q44(197147978-247190999)x3,5p15.33p15.31(68519-7682973)x1
	GM07993	47,XX,r(18)(p11q21),+mar.ish der(7)t(7;18)(q36;q23)(wcp18+),r(18)(p11q21)(wcp18+),r(18)(p11q11)(wcp18+).arr[hg18] 18p11.32p11.31(1543-6908787)x1,18p11.31p11.22(7123686-8999311)x1,18p11.21q11.2(12966467-17370652)x3,18q11.2q12.1(20106733-26186959)x3,18q12.1(28528751-35406608)x3,18q21.31q22.3(52722011-67907728)x1	47,XX,r(18)(:p11->q21:),+mar.ish der(7)t(7;18)(q36;q23)(wcp18+),r(18)(p11q21)(wcp18+),r(18)(p11q11)(wcp18+).arr[hg18] 18p11.32p11.31(1543-6908787)x1,18p11.31p11.22(7123686-8999311)x1,18p11.21q11.2(12966467-17370652)x3,18q11.2q12.1(20106733-26186959)x3,18q12.1(28528751-35406608)x3,18q21.31q22.3(52722011-67907728)x1
	GM07994	46,XY,der(10)t(6;10)(q23;q26).ish der(10)(D6S2522+,CEP10+).arr[hg18] 6q23.3q27(135495479-170824447)x3,10q26.3(134313330-135356682)x1	46,XY,der(10)(10pter->10q26::6q23->6qter).ish der(10)(D6S2522+,CEP10+).arr[hg18] 6q23.3q27(135495479-170824447)x3,10q26.3(134313330-135356682)x1
	GM07995	47,XY,+idic(9)(q12).arr[hg18] 3q12.2(101822745-101925168)x4,9p24.3q12(36586-69267830)x4	47,XY,+idic(9)(pter->q12::q12->pter).arr[hg18] 3q12.2(101822745-101925168)x4,9p24.3q12(36586-69267830)x4
	GM08009	46,XX,der(17)t(16;17)(p13.2;p13.3)mat.ish der(17)t(16;17)(MYH-,D16S3400+,D17S2199-,D17S2200+).arr[hg18] 16p13.3p13.2(764-9191479)x3,17p13.3(513-897708)x1	46,XX,der(17)t(16;17)(16pter->16p13.2::17p13.3->17qter)mat.ish der(17)t(16;17)(MYH-,D16S3400+,D17S2199-,D17S2200+).arr[hg18] 16p13.3p13.2(764-9191479)x3,17p13.3(513-897708)x1
	GM08014	46,XX,del(8)(p21.1p11.2).arr[hg18] 8p21.1p11.21(28825599-42412109)x1	46,XX,del(8)(pter->p21.1::p11.2->qter).arr[hg18] 8p21.1p11.21(28825599-42412109)x1
	GM08035	47,XY,+del(12)(p11.1).arr[hg18] 12p13.33p11.1(20690-34745753)x3	47,XY,+del(12)(pter->p11.1:).arr[hg18] 12p13.33p11.1(20690-34745753)x3
	GM08039	46,XY,rec(16)dup(6p)ins(16;16)(q12;p12p13.3)mat. ish rec(16)(16pTEL05+,WCP16+,MYH11++).arr[hg18] 2q13(110182513-110519397)x1,16p13.3p12.1(3034096-25724623)x3	46,XY,rec(16)dup(6p)ins(16;16)(pter->q12::p12->p13.3::q12->qter)mat.ish rec(16)(16pTEL05+,WCP16+,MYH11++).arr[hg18] 2q13(110182513-110519397)x1,16p13.3p12.1(3034096-25724623)x3
	GM08121	46,X,del(X)(q27).arr[hg18] Xq27.1q28(139332387-154849094)x1	46,X,del(X)(pter->q27:).arr[hg18] Xq27.1q28(139332387-154849094)x1
	GM08123	46,XY,der(14)t(14;20)(q32.3;q13.1)mat.ish der(14)(20QTEL14+).arr[hg18] 14q32.33(103827157-106356482)x1,20q13.12q13.33(45326775-62426585)x3	46,XY,der(14)(14pter->14q32.3::20q13.1->20qter)mat.ish der(14)(20QTEL14+).arr[hg18] 14q32.33(103827157-106356482)x1,20q13.12q13.33(45326775-62426585)x3
	GM08134	46,X,der(X)t(X;21)(q22.3;q11.2)mat.arr[hg18] Xq22.3q28(109833598-154887040)x1,21q11.2q22.3(13286389-46921373)x3	46,X,der(X)(Xpter->Xq22.3::21q11.2->21qter)mat.arr[hg18] Xq22.3q28(109833598-154887040)x1,21q11.2q22.3(13286389-46921373)x3
	GM08146	46,XX,del(17)(p12p11.1)mat.ish del(17)(D17Z1+).arr[hg18] 17p12p11.1(13050910-22159777)x1	46,XX,del(17)(pter->p12::p11.1->qter)mat.ish del(17)(D17Z1+).arr[hg18] 17p12p11.1(13050910-22159777)x1
	GM08206	46,XY.arr[hg18](1-22)x2,(XY)x1	46,XY.arr[hg18](1-22)x2,(XY)x1
	GM08210	45,XX,der(4;21)t(4;21)(p16.2;q21).ish der(4;21)(VIJyRM2029+,LSI 21q+,4ptel02-,LSI WHS-,CEP4+).arr[hg18] 4p16.3p16.2(49059-3978814)x1,21q11.2q21.1(13354642-17850241)x1	45,XX,der(4;21))(21qter->21q21::4p16.2->4qter).ish der(4;21)t(4;21)(VIJyRM2029+,LSI21q+,4ptel02-,LSI WHS-,CEP4+).arr[hg18] 4p16.3p16.2(49059-3978814)x1,21q11.2q21.1(13354642-17850241)x1
	GM08254	46,XY,der(13)t(6;13)(q27;q32).ish der(13)(D6S2522+)mat.arr[hg18] 6q27(170352973-170824447)x3,13q32.3q34(100498124-114126487)x1	46,XY,der(13)(13pter->13q32::6q27->6qter).ish der(13)(D6S2522+)mat.arr[hg18] 6q27(170352973-170824447)x3,13q32.3q34(100498124-114126487)x1
	GM08263	46,XX,der(13)t(10;13)(q26.2;q14.3).ish der(13)(RB1+,D10S2490+).arr[hg18] 10q26.2q26.3(129719463-135356682)x3,13q14.3q34(51274486-114126487)x1	46,XX,der(13)(13pter->13q14.3::10q26.2->10qter).ish der(13)(RB1+,D10S2490+).arr[hg18] 10q26.2q26.3(129719463-135356682)x3,13q14.3q34(51274486-114126487)x1
	GM08331	46,XY,del(13)(q32q33).arr[hg18] 13q32.1q33.3(96956971-109061570)x1	46,XY,del(13)(pter->q31::q34->qter).arr[hg18] 13q32.1q33.3(96956971-109061570)x1
	GM08386	46,XX,der(6)t(6;10)(q27;q23.3)mat.arr[hg18] 6q27(167656859-170824447)x1,10q23.31q26.3(90319889-135356682)x3	46,XX,der(6)(6pter->6q27::10q23.3->10qter)mat.arr[hg18] 6q27(167656859-170824447)x1,10q23.31q26.3(90319889-135356682)x3
	GM08403	47,XY,+i(12)(p10).arr[hg18] 1q31.3(196679728-196812518)x1,12p13.33p11.1(150429-34854486)x4	47,XY,+i(12)(pter->p10::p10->pter).arr[hg18] 1q31.3(196679728-196812518)x1,12p13.33p11.1(150429-34854486)x4
	GM08428	46,XY.arr[hg18](1-22)x2,(XY)x1	46,XY.arr[hg18](1-22)x2,(XY)x1
	GM08585	46,XY,der(6)t(5;6)(q34;q27)pat.arr[hg18] 5q34q35.3(162008393-180652396)x3,6q27(165085520-170824447)x1	46,XY,der(6)t(5;6)(6pter->6q27::5q34->5qter)pat.arr[hg18] 5q34q35.3(162008393-180652396)x3,6q27(165085520-170824447)x1
	GM08618	46,XY,der(11)dup(11q)ins(q24.1,q14.2q22.3).ish dup(11)(wcp11+,b442e11+,D11S4974+).arr[hg18] 8q24.3(140753847-140973272)x3,11q14.2q22.3(87055830-105666346)x3,11q22.3(105824452-109636347)x3,11q23.3q24.1(119633660-121436070)x1,11q24.2q24.3(126527357-127585715)x1	46,XY,der(11)(pter->q24.1::q14.2->q22.3::q24.1->qter).ish dup(11)(wcp11+,b442e11+,D11S4974+).arr[hg18] 8q24.3(140753847-140973272)x3,11q14.2q22.3(87055830-105666346)x3,11q22.3(105824452-109636347)x3,11q23.3q24.1(119633660-121436070)x1,11q24.2q24.3(126527357-127585715)x1
	GM08696	46,XY,dup(18)(q21.3q12.).ish dup(18)(wcp18+,D18S1390+).arr[hg18] 18q12.1q12.2(30706845-35051577)x3,18q12.3q21.32(36377268-56587280)x3	46,XY,dup(18)(pter->q21.3::q21.3->q12.1::q21.3>qter).ish dup(18)(wcp18+,D18S1390+).arr[hg18] 18q12.1q12.2(30706845-35051577)x3,18q12.3q21.32(36377268-56587280)x3
	GM08755	46,XY,der(4)t(4;8)(q34;q21.1)mat.arr[hg18] 4q34.1q35.2(175639694-191254119)x1,8q21.13q21.2(84049805-85700872)x3,8q21.2q24.3(86214483-146174474)x3,10q25.3(115332165-115494362)x3	46,XY,der(4)t(4;8)(4pter->4q34::8q21.3->8qter)mat.arr[hg18] 4q34.1q35.2(175639694-191254119)x1,8q21.13q21.2(84049805-85700872)x3,8q21.2q24.3(86214483-146174474)x3,10q25.3(115332165-115494362)x3
	GM08763	46,XY,del(7)(p21p14).arr[hg18] 7p21.3p14.3(8051654-34072811)x1	46,XY,del(7)(pter->p21::p14->qter).arr[hg18] 7p21.3p14.3(8051654-34072811)x1
	GM08773	46,X,der(X)t(X;Y)(p22.2;q11.2).arr[hg18] Xp22.33p22.2(108464-10580632)x1,Yq11.222q12(19755749-27209311)x1,6q26(162641784-162834267)x3	46,X,der(X)(Xqter->Xp22.2::Yq11.2->Yqter).arr[hg18] Xp22.33p22.2(108464-10580632)x1,Yq11.222q12(19755749-27209311)x1,6q26(162641784-162834267)x3
	GM08778	46,XY,del(3)(q11.2q21).arr[hg18] 3q11.2q21.3(95002155-129582223)x1	46,XY,del(3)(pter->q11.2::q21->qter).arr[hg18] 3q11.2q21.3(95002155-129582223)x1
	GM08785	46,XX,del(11)(p14p13).arr[hg18] 11p14.1p13(29317382-35086212)x1	46,XX,del(11)(pter->p14::p13->qter).arr[hg18] 11p14.1p13(29317382-35086212)x1
	GM08808	46,XY,del(7)(q33q36).ish del(7)(wcp7+,G31341+,G31340+).arr[hg18] 5q33.1(147340150-147464207)x1,7q33q36.2(136021033-154450217)x1	46,XY,del(7)(pter->q33::q36->qter).ish del(7)(wcp7+,G31341+,G31340+).arr[hg18] 5q33.1(147340150-147464207)x1,7q33q36.2(136021033-154450217)x1
	GM08944	46,X,idic(X)(p11.4).arr[hg18] Xp22.33p11.4(108464-38122857)x1,Xp11.4q28(38123458-154729057)x3	46,X,idic(X)(qter->p11.4::p11.4->qter).arr[hg18] Xp22.33p11.4(108464-38122857)x1,Xp11.4q28(38123458-154729057)x3
	GM08946	46,XX,del(13)(q21.3q31).arr[hg18] 13q21.33q31.3(71592999-89890163)x1	46,XX,del(13)(pter->q21.3::q31->qter).arr[hg18] 13q21.33q31.3(71592999-89890163)x1
	GM09024	46,XY,del(15)(q11.2q13).arr[hg18] 15q11.2q13.1(21192942-26500067)x1	46,XY,del(15)(pter->q11.2::q13->qter).arr[hg18] 15q11.2q13.1(21192942-26500067)x1
	GM09025	46,XY,r(22)(p11.2q13.3).arr[hg18] 16q24.2(86226907-86610612)x3,22q13.31q13.33(46658740-49581309)x1	46,XY,r(22)(::p11.2->q13.3::).arr[hg18] 16q24.2(86226907-86610612)x3,22q13.31q13.33(46658740-49581309)x1
	GM09026	47,XY,+i(15)(q25).rev ish enh(15)(q25->qter).ish der(15)(DXZ1-,DYZ3-,D13Z1-,D14Z1-,wcp15+,D15Z1-,D15S396+,D17Z1-,D18S552-,20pTEL18-,D20Z1-,20qTEL14-,D21Z1-,D22Z1-).arr[hg18] 15q25.2q26.3(82884609-100238113)x4	47,XY,+i(15)(qter->q25::q25->qter).rev ish enh(15)(q25->qter).ish der(15)(DXZ1-,DYZ3-,D13Z1-,D14Z1-,wcp15+,D15Z1-,D15S396+,D17Z1-,D18S552-,20pTEL18-,D20Z1-,20qTEL14-,D21Z1-,D22Z1-).arr[hg18] 15q25.2q26.3(82884609-100238113)x4
	GM09101	46,XX,del(16)(q22q23).arr[hg18] 16q22.1q23.1(67613818-74617204)x1	46,XX,del(16)(pter->q22::q23->qter).arr[hg18] 16q22.1q23.1(67613818-74617204)x1
	GM09102	46,XY,del(11)(q23.3).arr[hg18] 11q23.3q25(119996189-134449982)x1,22q11.21(17008946-17386984)x3	46,XY,del(11)(pter->q23.3:).arr[hg18] 11q23.3q25(119996189-134449982)x1,22q11.21(17008946-17386984)x3
	GM09132	46,XX,der(9)t(9;16)(p22;q23)pat.arr[hg18] 4q31.22(145061541-145163047)x1,9p24.3p22.3(36586-15507870)x1,16q23.2q24.3(79632237-88815024)x3	46,XX,der(9)(16qter->16q23::9p22->9qter)pat.arr[hg18] 4q31.22(145061541-145163047)x1,9p24.3p22.3(36586-15507870)x1,16q23.2q24.3(79632237-88815024)x3
	GM09133	46,XX,del(15)(q11.2q13).ish del(15)(q11.2q13)(SNRPC/IC-,D15S936+).arr[hg18] 3q12.2(101822745-101924406)x3,15q11.2(18655530-20083881)x3,15q11.2q13.1(21192942-26234399)x1,15q13.2(28392850-28595222)x1	46,XX,del(15)(pter->q11.2::q13->qter).ish del(15)(q11.2q13)(SNRPC/IC-,D15S936+).arr[hg18] 3q12.2(101822745-101924406)x3,15q11.2(18655530-20083881)x3,15q11.2q13.1(21192942-26234399)x1,15q13.2(28392850-28595222)x1
	GM09189	46,XX,inv(9),del(15)(q11.2q13).ish del(15)(q11.2q13)(D15S63-,ICBD3-,SNRPN-,PAR-5-,154P1+).arr[hg18] 15q11.2q13.1(21244597-26500067)x1	46,XX,inv(9),del(15)(pter->q11.2::q13->qter).ish del(15)(q11.2q13)(D15S63-,ICBD3-,SNRPN-,PAR-5-,154P1+).arr[hg18] 15q11.2q13.1(21244597-26500067)x1
	GM09209	46,XY,del(17)(p13).ish del(17)(p13) (D17S379-,RARA+).arr[hg18] 17p13.3p13.2(513-5822101)x1	46,XY,del(17)(:p13->qter).ish del(17)(p13) (D17S379-,RARA+).arr[hg18] 17p13.3p13.2(513-5822101)x1
	GM09216	46,XY,del(2)(p25.1p23).arr[hg18] 2p25.1p23.3(10260988-27005382)x1,4q31.22(145061542-145162384)x1	46,XY,del(2)(pter->p25.1::p23->qter).arr[hg18] 2p25.1p23.3(10260988-27005382)x1,4q31.22(145061542-145162384)x1
	GM09285	47,XX,+der(21)t(3;21)(p24.2;q21)mat.arr[hg18] 3p26.3p26.2(35332-4064312)x3,3p26.2(4067921-4227267)x1,3p26.2p24.1(4228020-30708056)x3,7q35(145830921-146055814)x1,21q11.2q21.1(13492142-20529414)x3	47,XX,+der(21)(21pter->21q21::3p24.2->3pter)mat.arr[hg18] 3p26.3p26.2(35332-4064312)x3,3p26.2(4067921-4227267)x1,3p26.2p24.1(4228020-30708056)x3,7q35(145830921-146055814)x1,21q11.2q21.1(13492142-20529414)x3
	GM09332	46,X,del(X)(q22q26).arr[hg18] Xq22.2q27.2(102822051-140567791)x1	46,X,del(X)(pter->q22::q26->qter).arr[hg18] Xq22.2q27.2(102822051-140567791)x1
	GM09367	46,XX,dup(6)(q21q24).ish dup(6)(q21q24)(wcp6+).arr[hg18] 6q21q24.2(107861056-143105847)x3	46,XX,dup(6)(pter->q24::q21>qter).ish dup(6)(q21q24)(wcp6+).arr[hg18] 6q21q24.2(107861056-143105847)x3
	GM09403	46,X,der(X)t(X;Y)(p22.3;q11.22).ish der(X)t(X;Y)(DZY1+,STS-,DXZ1+).arr[hg18] Xp22.33p22.31(108464-8400710)x1,Xq28(154616632-154887040)x3,Yq11.221q12(14579379-27209311)x1,22q11.21(17161533-17386984)x3,22q11.22(21079532-21553233)x1	46,X,der(X)t(X;Y)(Yqter->Yq11.22::Xp22.3->Xqter).ish der(X)t(X;Y)(DZY1+,STS-,DXZ1+).arr[hg18] Xp22.33p22.31(108464-8400710)x1,Xq28(154616632-154887040)x3,Yq11.221q12(14579379-27209311)x1,22q11.21(17161533-17386984)x3,22q11.22(21079532-21553233)x1
	GM09428	46,XX,der(18)t(2;18)(q33;p11.31)pat.arr[hg18] 2q33.1q37.3(200079707-242432057)x3,18p11.32p11.31(1542-4421031)x1	46,XX,der(18)(2qter->2q33::18p11.31->18qter)pat.arr[hg18] 2q33.1q37.3(200079707-242432057)x3,18p11.32p11.31(1542-4421031)x1
	GM09447	46,XX,der(8)t(8;18)(p21.1;q21.1),der(18)t(8;18)(p21.1;q21.1)inv(18)(p11.2q21.1).arr[hg18](1-22,X)x2	46,XX,der(8)(18qter->18q21.1::8p21.1->8qter),der(18)(18pter->18p11.2::18q21.1->18p11.2::8p21.1->8pter).arr[hg18](1-22,X)x2
	GM09552	47,XY,+der(21)t(3;21)(p24.1;q21).arr[hg18] 3p26.3p24.1(35332-30703294)x3,19q13.42(59960027-60071456)x1,21q11.2q21.1(13322592-20526565)x3	47,XY,+der(21)(21pter->21q21::3p24.1->3pter).arr[hg18] 3p26.3p24.1(35332-30703294)x3,19q13.42(59960027-60071456)x1,21q11.2q21.1(13322592-20526565)x3
	GM09596	46,XY,del(11)(q14q23).arr[hg18] 11q14.1q23.1(78065996-110504765)x1	46,XY,del(11)(pter->q14::q23->qter).arr[hg18] 11q14.1q23.1(78065996-110504765)x1
	GM09623	46,XX,der(18)t(10;18)(p15.1;q22)pat.ish der(18)t(10;18)(10PTEL006+).arr[hg18] 10p15.3p15.1(62796-4697285)x3,18q22.1q23(63880971-76116029)x1	46,XX,der(18)(18pter->18q22::10p15.1->10pter)pat.ish der(18)t(10;18)(10PTEL006+).arr[hg18] 10p15.3p15.1(62796-4697285)x3,18q22.1q23(63880971-76116029)x1
	GM09679	46,XY,der(9)t(5;9)(p13;p24)mat.arr[hg18] 5p15.33p13.3(68519-33016847)x3,9p24.3p24.2(36586-3520930)x1	46,XY,der(9)(9qter->9p24::5p13->5pter)mat.arr[hg18] 5p15.33p13.3(68519-33016847)x3,9p24.3p24.2(36586-3520930)x1
	GM09687	46,XY,rec(16)dup(16q)inv(16)(p13.3q22.1)mat.ish rec(16)dup(16q)inv(16)(p13.3q22.1)(16qtel48++).arr[hg18] 16p13.3(764-1077515)x1,16q22.1q24.3(68709015-88815024)x3	46,XY,rec(16)(qter->q22::p13.3->qter)mat.ish rec(16)dup(16q)inv(16)(p13.3q22.1)(16qtel48++).arr[hg18] 16p13.3(764-1077515)x1,16q22.1q24.3(68709015-88815024)x3
	GM09706	46,XX,r(21)(p11.2q22.3)[90]/45,XX,-21[9]/46,XX,dic r(21)(q22.3)[1].arr[hg18] 6q26(162610755-162790925)x1,21q22.3(41498534-46921373)x1	46,XX,r(21)(::p11.2->q22.3::)[90]/45,XX,-21[9]/46,XX,dic r(21)(::p11.2->q22.3::q22.3->p11.2::)[1].arr[hg18] 6q26(162610755-162790925)x1,21q22.3(41498534-46921373)x1
	GM09709	46,XY,del(11)(p14.1p12).arr[hg18] 11p14.1p12(27902220-42939122)x1,11q22.3(109569394-109723108)x3	46,XY,del(11)(pter->p14.1::p12->qter).arr[hg18] 11p14.1p12(27902220-42939122)x1,11q22.3(109569394-109723108)x3
	GM09711	46,XX,idic(13)(q34).arr[hg18] 2q13(110190918-110331242)x3,13q11q34(17943627-112415941)x3,13q34(112417390-114126487)x1	46,XX,idic(13)(pter->q34::q34->pter).arr[hg18] 2q13(110190918-110331242)x3,13q11q34(17943627-112415941)x3,13q34(112417390-114126487)x1
	GM09824	46,X,der(X)t(X;Y)(q21.3;q12).arr[hg18] Xq21.33q28(95263331-154582680)x1	46,X,der(X)(Xpter->Xq21.3::Yq12->Yqter).arr[hg18] Xq21.33q28(95263331-154582680)x1
	GM09834	46,XX,ins(5;15)(q23.2;q23q26.1)[18]/47,XX,ins(5;15)(q23.2;q23q26.1),+7[2].ish der(5)ins(5;15)(q23.2;q23q26.1)(D15S936-).arr[hg18] 9q22.32q22.33(96899916-98688243)x1,9q31.3(110594443-110808216)x1,15q26.1(87257763-89565992)x1	46,XX,ins(5;15)(5pter->5q23.2::15q23->15q26.1::5q23.2->5qter;15pter->15q23::15q26.1->15qter)[18]/47,XX,ins(5;15)(5pter->5q23.2::15q23->15q26.1::5q23.2->5qter;15pter->15q23::15q26.1->15qter),+7[2].ish der(5)ins(5;15)(q23.2;q23q26.1)(D15S936-).arr[hg18] 9q22.32q22.33(96899916-98688243)x1,9q31.3(110594443-110808216)x1,15q26.1(87257763-89565992)x1
	GM09868	46,XX,der(21)dup(21p)inv(21)(p13q22.1).arr[hg18] 21q22.12q22.3(35675537-46921373)x1	46,XX,der(21)(pter->q22.1::p13->pter).arr[hg18] 21q22.12q22.3(35675537-46921373)x1
	GM09888	46,XX,del(8)(q23q24.1).arr[hg18] 1q23.3(159775402-159923110)x3,8q23.1q24.12(107189214-119363784)x1,14q22.1(49891851-50724999)x1,22q11.21(17256416-17420071)x3	46,XX,del(8)(pter->q23::q24.1->qter).arr[hg18] 1q23.3(159775402-159923110)x3,8q23.1q24.12(107189214-119363784)x1,14q22.1(49891851-50724999)x1,22q11.21(17256416-17420071)x3
	GM09892	46,XY,del(2)(q33q35).arr[hg18] 2q33.1q35(202877468-215313389)x1	46,XY,del(2)(pter->q33::q35->qter).arr[hg18] 2q33.1q35(202877468-215313389)x1
	GM09981	46,Y,t(X;18)(p21;q23).ish t(X;18)(VIJ22050+;VIJ22050-).arr[hg18] Xp21.1(32758074-33049644)x2	46,Y,t(X;18)(18qter->18q23::Xp21->Xpter;18pter->18q23::Xp21->Xpter).ish t(X;18)(VIJ22050+;VIJ22050-).arr[hg18] Xp21.1(32758074-33049644)x2
	GM09986	46,XX,der(21)dup(21p)inv(21)(p13q22.1).arr[hg18] 21q22.12q22.3(36750720-48096945)x1	46,XX,der(21)(pter->q22.1::p13->pter).arr[hg18] 21q22.12q22.3(36750720-48096945)x1
	GM09987	46,XX,inv(21)(p13q22.1).arr[hg18](1-22,X)x2	46,XX,inv(21)(pter->p13::q22.1->p13::q22.1->qter).arr[hg18](1-22,X)x2
	GM09988	46,XY.arr[hg18](1-22)x2,(XY)x1	46,XY.arr[hg18](1-22)x2,(XY)x1
	GM09996	46,X,der(Y)t(X;Y)(q27;q11.23),inv(9)(p13q13).ish der(Y)t(X;Y)(SRY+,DYZ1-,CEPX-,GDB45153/DXF237SIE/DXYS61+).arr[hg18] Xq27.1q28(139447321-154582680)x2,Yq11.221q11.23(18064814-26967444)x0	46,X,der(Y)t(X;Y)(Ypter->Yq11.23::Xq27->Xqter),inv(9)(pter->p13::q13->p13::q13->qter).ish der(Y)t(X;Y)(SRY+,DYZ1-,CEPX-,GDB45153/DXF237SIE/DXYS61+).arr[hg18] Xq27.1q28(139447321-154582680)x2,Yq11.221q11.23(18064814-26967444)x0
	GM10006	47,XY,+der(X)t(X;1)(p22.1;q25.1)mat.arr[hg18] Xp22.13q28(17953103-154887040)x2,1q25.1q44(172989677-247190999)x3	47,XY,+der(X)(1qter->1q25.1::Xp22.1->Xqter)mat.arr[hg18] Xp22.13q28(17953103-154887040)x2,1q25.1q44(172989677-247190999)x3
	GM10020	46,XX,del(1)(q42.1q43).arr[hg18] 1q42.13q43(225306668-240023237)x1	46,XX,del(1)(pter->q42.1::q43->qter).arr[hg18] 1q42.13q43(225306668-240023237)x1
	GM10064	46,XX,der(7)t(7;13)(q34;q12.3)pat.ish der(7)t(7;13)(G31340-,D13S340+),der(13)t(7;13)(G31340+,D13S340+).arr[hg18] 7q36.1q36.3(149841080-158283672)x1,13q14.11q34(41095990-114126487)x3	46,XX,der(7)(7pter->7q34::13q12.3->13qter)pat.ish der(7)t(7;13)(G31340-,D13S340+),der(13)t(7;13)(G31340+,D13S340+).arr[hg18] 7q36.1q36.3(149841080-158283672)x1,13q14.11q34(41095990-114126487)x3
	GM10067	46,XY,t(7;13)(q34;q12.3).ish t(7;13)(G31340-,D13S1825+;G13S1825-,G31340+),der(13)t(7;13)(G31340+,D13S1825+).arr[hg18] 7q36.3(158277313-158812469)x3,8p23.1(7284737-7791790)x1	46,XY,t(7;13)(7pter->7q34::13q12.2->13qter;13pter->13q12.2::7q34->7qter).ish t(7;13)(G31340-,D13S1825+;G13S1825-,G31340+),der(13)t(7;13)(G31340+,D13S1825+).arr[hg18] 7q36.3(158277313-158812469)x3,8p23.1(7284737-7791790)x1
	GM10074	47,Y,t(X;14)(q13.2;q32.2),+der(14)t(X;14)(q13.2;q32.2)mat.arr[hg18] Xq13.2q28(72438336-154887040)x2,14q11.1q32.2(18072111-96533541)x3	47,Y,t(X;14)(Xpter->Xq13.2::14q32.2->14qter;14pter->14q32.2::Xq13.2->Xqter),+der(14)(14pter->14q32.2::Xq13.2->Xqter)mat.arr[hg18] Xq13.2q28(72438336-154887040)x2,14q11.1q32.2(18072111-96533541)x3
	GM10160	46,XY,del(7)(q11.23q21.3).ish del(7)(q11.23q21.3)(ELN-,LIMK-,D7S486+,D7S522+).arr[hg18] 7q11.23q21.3(72297530-94761169)x1	46,XY,del(7)(pter->q11.23::q21.3->qter).ish del(7)(q11.23q21.3)(ELN-,LIMK-,D7S486+,D7S522+).arr[hg18] 7q11.23q21.3(72297530-94761169)x1
	GM10173	46,XY,r(15)(p12q26.3).arr[hg18] 15q26.3(96388409-100217560)x1	46,XY,r(15)(::p12->q26.3::).arr[hg18] 15q26.3(96388409-100217560)x1
	GM10175	46,XY,der(4)t(3;4)(q25;q35)pat,9qh+.arr[hg18] 3q25.32 q29(158989231-199380402)x3,4q35.2(188748796-191254119)x1	46,XY,der(4)(4pter->4q35::3q25->3qter)pat,9qh+.arr[hg18] 3q25.32 q29(158989231-199380402)x3,4q35.2(188748796-191254119)x1
	GM10184	46,XY,del(15)(q11.2q13).ish del(15)(q11.2q13)(SNRPN-,154P1+).arr[hg18] 15q11.2q13.1(21205647-26500067)x1	46,XY,del(15)(pter->q11.2::q13->qter).ish del(15)(q11.2q13)(SNRPN-,154P1+).arr[hg18] 15q11.2q13.1(21205647-26500067)x1
	GM10186	47,XY,+9.arr[hg18](9)x3	47,XY,+9.arr[hg18](9)x3
	GM10204	46,X,der(X)t(X;2)(p11.2;q32.1).ish der(X)t(X;2)(DXZ1+,wcp2+).arr[hg18] Xp22.33p11.22(108464-52927933)x1,2q32.1q37.3(183248619-242738117)x3	46,X,der(X)(2qter->2q32.1::Xp11.2->Xqter).ish der(X)t(X;2)(DXZ1+,wcp2+).arr[hg18] Xp22.33p11.22(108464-52927933)x1,2q32.1q37.3(183248619-242738117)x3
	GM10239	46,XX,der(11)t(1;11)(q42.1;q25)pat.arr[hg18] 1q42.12q44(223985373-247190999)x3,11q25(130418617-134449982)x1	46,XX,der(11)(11pter>-11q25::1q42.1->1qter)pat.arr[hg18] 1q42.12q44(223985373-247190999)x3,11q25(130418617-134449982)x1
	GM10254	46,X,del(X)(q21.1q21.3).arr[hg18] Xq21.1q21.31(77330291-90919064)x1	46,X,del(X)(pter->q21.1::q21.3->qter).arr[hg18] Xq21.1q21.31(77330291-90919064)x1
	GM10266	46,XY,der(22)t(3;22)(q25.3;p12).arr[hg18] 3q26.1q29(162473012-199380402)x3	46,XY,der(22)(3qter->3q25.3::22p12->22qter).arr[hg18] 3q26.1q29(162473012-199380402)x3
	GM10283	46,X,dup(Y)(q11.223q12).ish Xq28(DXYS129+),dup(Y)(q11.223q12)(DYZ1+,DXYS129+).arr[hg18] Xp21.2(29833719-31101198)x0,Yq11.223q11.23(23922936-27083811)x2	46,X,dup(Y)(pter->q12::q11.223->qter).ish Xq28(DXYS129+),dup(Y)(q11.223q12)(DYZ1+,DXYS129+).arr[hg18] Xp21.2(29833719-31101198)x0,Yq11.223q11.23(23922936-27083811)x2
	GM10284	46,XY,r(17)(p13q25).arr[hg18](1-22)x2,(XY)x1	46,XY,r(17)(::p13->q25::).arr[hg18](1-22)x2,(XY)x1
	GM10313	46,XY,der(7)t(4;7)(q31.2;q36)pat.arr[hg18] 1q23.3(159763523-159905125)x3,4q31.23q35.2(150931227-191254119)x3,7q35(143527172-143671838)x3,7q36.2q36.3(152492527-158812469)x1	46,XY,der(7)(7pter->7q36::4q31.2->4qter)pat.arr[hg18] 1q23.3(159763523-159905125)x3,4q31.23q35.2(150931227-191254119)x3,7q35(143527172-143671838)x3,7q36.2q36.3(152492527-158812469)x1
	GM10329	45,XY,der(13;15)(q33;q14)mat.arr[hg18] 13q33.3q34(108301825-114126487)x1,15q11.1q14(18276328-34160173)x1	45,XY,der(13;15)(13pter->13q33::15q14->15qter)mat.arr[hg18] 13q33.3q34(108301825-114126487)x1,15q11.1q14(18276328-34160173)x1
	GM10374	47,XX,t(13;15)(q21.3;q13),+der(15)t(13;15)(q21.3;q13)pat.arr[hg18] 13q21.32q34(66996489-114126487)x3,15q11.1q11.2(18276328-22055238)x3,15q11.2(22063115-22284321)x0,15q11.2q12(22288358-25678973)x3,15q13.1(26496041-26801779)x3,22q11.21(17256415-17386984)x3	47,XX,t(13;15)(13pter->13q21.3::15q13->15qter;15pter->15q13::13q21.3->13qter)pat, +der(15)(5pter->15q13::13q21.3->13qter)pat.arr[hg18] 13q21.32q34(66996489-114126487)x3,15q11.1q11.2(18276328-22055238)x3,15q11.2(22063115-22284321)x0,15q11.2q12(22288358-25678973)x3,15q13.1(26496041-26801779)x3,22q11.21(17256415-17386984)x3
	GM10382	46,XY.arr[hg18] 1q42.13(225112764-225351754)x1,22q11.21(17256415-19795835)x1	46,XY.arr[hg18] 1q42.13(225112764-225351754)x1,22q11.21(17256415-19795835)x1
	GM10384	arr[hg18](1-22)x2,(XY)x1	arr[hg18](1-22)x2,(XY)x1
	GM10393	46,XY,der(7)t(X;7)(p21.3;p22).ish der(7)t(X;7)(p21.3;p22)(STS+,wcpX+,D7S589+).arr[hg18] Xp22.33p21.1(320107-34423083)x2,7p22.3(174345-886181)x1	46,XY,der(7)(Xpter->Xp21.3::7p22->7qter).ish dder(7)t(X;7)(p21.3;p22)(STS+,wcpX+,D7S589+).arr[hg18] Xp22.33p21.1(320107-34423083)x2,7p22.3(174345-886181)x1
	GM10401	47,XX,+2.arr[hg18](2p)x3	47,XX,+2.arr[hg18](2p)x3
	GM10557	47,XX,del(13)(q21q32),+mar[6]/47,XX,+mar[4]/46,XX[15].arr[hg18] 15q11.1q13.2(18317594-28143472)x3,15q13.2(28310399-28595222)x1	47,XX,del(13)(pter->q21::q32->qter),+mar[6]/47,XX,+mar[4]/46,XX[15].arr[hg18] 15q11.1q13.2(18317594-28143472)x3,15q13.2(28310399-28595222)x1
	GM10565	46,XY,t(7;12)(q22;q24.1),inv(9)(p11q13).arr[hg18] 12p11.23p11.21(27049550-31747347)x1	46,XY,t(7;12)(7pter->7q22::12q24.1->12qter;12pter->12q24.1::7q22->7qter),inv(9)(pter->p11::q13->p11::q13->qter).arr[hg18] 12p11.23p11.21(27049550-31747347)x1
	GM10606	69,XXX,dup(20)(q11.2q13.2).arr[hg18] 3q21.3(129973405-130112434)x3,20q11.21q13.2(29298697-54338231)x3	69,XXX,dup(20)(pter->q13.2::q11.2->qter).arr[hg18] 3q21.3(129973405-130112434)x3,8p23.1(7242445-7825360)x1,20q11.21q13.2(29298697-54338231)x3
	GM10607	46,XY,del(2)(q24.2q31),t(3;5)(p23;p13).ish t(3;5)(p23;p13)(D5S23+;D5S23-).arr[hg18] 2q24.2q24.3(161817925-165352791)x1,2q24.3q31.1(165890035-170248060)x1	46,XY,del(2)(2pter->q24.1::q31->qter),t(3;5)(5pter->5p13::3p23->3pter;3pter->3p23::5p13->5pter).ish t(3;5)(p23;p13)(D5S23+;D5S23-).arr[hg18] 2q24.2q24.3(161817925-165352791)x1,2q24.3q31.1(165890035-170248060)x1
	GM10608	46,XY,del(20)(p12p11.2).arr[hg18] 20p12.2p11.23(9820603-17979469)x1	46,XY,del(20)(pter->p12::p11.2->qter).arr[hg18] 20p12.2p11.23(9820603-17979469)x1
	GM10609	46,XX,del(7)(p14p12).arr[hg18] 7p14.1p12.3(41086041-49686383)x1	46,XX,del(7)(pter->p14::p12->qter).arr[hg18] 7p14.1p12.3(41086041-49686383)x1
	GM10636	46,X,dup(X)(p11.4p11.1).ish dup(X)(p11.4p11.1)(STS+,DXZ1++,wcpX+).arr[hg18] Xp11.4p11.1(39693535-57973515)x3,2q13(109819773-111343893)x3	46,X,dup(X)(pter->p11.1::p11.4->qter).ish dup(X)(p11.4p11.1)(STS+,DXZ1++,wcpX+).arr[hg18] Xp11.4p11.1(39693535-57973515)x3,2q13(109819773-111343893)x3
	GM10717	46,XY,?inv(6)(q13q14).ish inv(6)(q13q14)(wcp6+),5q11.1q26(wcp15+).arr[hg18] (1-22)x2,(XY)x1	46,XY,?inv(6)(pter->q13::q14->q13::q14->qter).ish inv(6)(q13q14)(wcp6+),5q11.1q26(wcp15+).arr[hg18] (1-22)x2,(XY)x1
	GM10800	46,XY,del(4)(q13.2q22).arr[hg18] 4q13.2q22.2(70096438-95297116)x1	46,XY,del(4)(pter->q13.2::q22->qter).arr[hg18] 4q13.2q22.2(70096438-95297116)x1
	GM10918	46,XX,del(2)(q34q36).arr[hg18] 2q34q36.1(211712748-224758910)x1	46,XX,del(2)(pter->q34::q36->qter).arr[hg18] 2q34q36.1(211712748-224758910)x1
	GM10922	46,XY,del(3)(p25).arr[hg18] 3p26.3p25.2(35332-11729807)x1	46,XY,del(3)(qter->p25:).arr[hg18] 3p26.3p25.2(35332-11729807)x1
	GM10925	46,XY,del(7)(p14p12).arr[hg18] 7p14.1p11.2(38598541-54681998)x1	46,XY,del(7)(pter->p14::p12->qter).arr[hg18] 7p14.1p11.2(38598541-54681998)x1
	GM10932	46,XY,del(8)(p23p23).arr[hg18] 8p23.1(7237777-12457161)x1	46,XY,del(8)(pter->p23::p23->qter).arr[hg18] 8p23.1(7237777-12457161)x1
	GM10933	46,XX,del(5)(p14)[22]/46,XX,del(5)(p14),add(17)(p13)[3].arr[hg18] 5p15.33p14.2(68519-23869189)x1,22q11.21(17256415-17386984)x3	46,XX,del(5)(:p14->qter)[22]/46,XX,del(5)(:p14->qter),add(17)(?::p13->qter)[3].arr[hg18] 5p15.33p14.2(68519-23869189)x1,22q11.21(17256415-17386984)x3
	GM10934	46,XX,inv(9)(q32q34.3)mat.arr[hg18] 15q13.3(30216977-30630402)x1	46,XX,inv(9)(pter->q31::qter->q32)mat.arr[hg18] 15q13.3(30216977-30630402)x1
	GM10935	46,XX,der(3)dup(3q)inv(3)(p26.3q27),t(8;18)(q21.2;q22.2).ish der(3)dup(3q)inv(3)(p26.3q27)(D3S4559-,D3S1272++).arr[hg18] 3p26.3(35332-560119)x1,3q26.31q27(174937957-199380402)x3	46,XX,der(3)(qter->q26.3::p26->qter),t(8;18)(8pter->8q21.2::18q22.2->18qter;18pter->18q22.2::8q21.2->8qter).ish der(3)dup(3q)inv(3)(p26.3q27)(D3S4559-,D3S1272++).arr[hg18] 3p26.3(35332-560119)x1,3q26.31q29(174937957-199380402)x3
	GM10946	46,XY,del(6)(q14q16.3)mat.arr[hg18] 6p21.2p21.1(40306347-41270869)x3,6p12.3(48121234-48901610)x3,6q14.1q16.3(79577407-104717216)x1	46,XY,del(6)(pter->q14::q16.3->qter)mat.arr[hg18] 6p21.2p21.1(40306347-41270869)x3,6p12.3(48121234-48901610)x3,6q14.1q16.3(79577407-104717216)x1
	GM10947	46,XX,der(9)t(4;9)(p12;p24)pat.arr[hg18] 3q12.2(101822745-101925168)x3,4p16.3p12(56706-46447563)x3,9p24.3(36586-1960707)x1	46,XX,der(9)(4pter->4p12::9p24->9pter)pat.arr[hg18] 3q12.2(101822745-101925168)x3,4p16.3p12(56706-46447563)x3,9p24.3(36586-1960707)x1
	GM10951	46,XX,del(7)(p15.1p12).arr[hg18] 2p25.3(1354999-1638034)x3,7p15.1p12.3(30430476-47337792)x1,22q11.21(17128427-17386984)x3	46,XX,del(7)(pter->p15.1::p12->qter).arr[hg18] 2p25.3(1354999-1638034)x3,7p15.1p12.3(30430476-47337792)x1,22q11.21(17128427-17386984)x3
	GM10954	46,XX,del(6)(p24q26).arr[hg18] 6q24.2q26(145613857-162979417)x1	46,XX,del(6)(pter->q24::q26->qter).arr[hg18] 6q24.2q26(145613857-162979417)x1
	GM10964	46,XX,t(12;14)(q?15;q23).arr[hg18](1-22,X)x2	46,XX,t(12;14)(12pter->12q?15::14q24.1->14qter;14pter->14q24.1::12q?15->12qter).arr[hg18](1-22,X)x2
	GM10985	46,XX,del(3)(p25).arr[hg18] 3p26.3p25.3(35333-10305377)x1	46,XX,del(3)(:p25->qter).arr[hg18] 3p26.3p25.3(35333-10305377)x1
	GM10989	46,XY,del(9)(p23).ish del(9)(p23)(9ptel30-,D9Z+,wcp9+).arr[hg18] 9p24.3p23(36587-11986831)x1	46,XY,del(9)(:p23->qter).ish del(9)(p23)(9ptel30-,D9Z+,wcp9+).arr[hg18] 9p24.3p23(36587-11986831)x1
	GM10994	46,XX,del(9)(p22).ish del(9)(p22)(9ptel30-,D9Z+).arr[hg18] 9p24.3p22.3(36586-15206084)x1	46,XX,del(9)(:p22->qter).ish del(9)(p22)(9ptel30-,D9Z+).arr[hg18] 9p24.3p22.3(36586-15206084)x1
	GM10995	46,XY,der(11)t(1;11)(q31;q25)pat.arr[hg18] 1q31.3q44(192686117-247190999)x3,11q25(133290323-134449982)x1	46,XY,der(11)(11pter->11q25::1q31->1qter)pat.arr[hg18] 1q31.3q44(192686117-247190999)x3,11q25(133290323-134449982)x1
	GM11005	arr[hg18] Xq22.1q22.2(102358186-103210571)x2	arr[hg18] Xq22.1q22.2(102358186-103210571)x2
	GM11012	47,XXX,ins(6)(p21.3q13q15)[85]/46,XX,ins(6)(p21.3q13q15)[15].arr[hg18](X)x3	47,XXX,ins(6)(pter->p21.3::q13->q15::p21.3->q13::q15->qter)[85]/46,XX,ins(6)(pter->p21.3::q13->q15::p21.3->q13::q15->qter)[15].arr[hg18](X)x3
	GM11034	46,XX,der(18)t(9;18)(p23;q21.2).ish der(18)t(9;18)(D18S1390-,9ptel30+).arr[hg18] 9p24.3p23(207396-9327663)x3,18q21.2q23(50763121-76116029)x1	46,XX,der(18)t(9;18)(18pter->18q21.2::9p23->9pter).ish der(18)t(9;18)(D18S1390-,9ptel30+).arr[hg18] 9p24.3p23(207396-9327663)x3,18q21.2q23(50763121-76116029)x1
	GM11115	47,XY,+9.arr[hg18](9)x3	47,XY,+9.arr[hg18](9)x3
	GM11213	46,XX,del(2)(q32.1q33).arr[hg18] 2q32.1q33.2(186818448-204311174)x1	46,XX,del(2)(pter->q32.1::q33->qter).arr[hg18] 2q32.1q33.2(186818448-204311174)x1
	GM11226	48,XXXX.arr[hg18](X)x4	48,XXXX.arr[hg18](X)x4
	GM11327	45,XX,der(21;22)(q22;q11.2).arr[hg18] 22q11.1q11.21(15360837-20373938)x1	45,XX,der(21;22)(21pter->21q22::22q11.2->22qter).arr[hg18] 22q11.1q11.21(15360837-20373938)x1
	GM11382	46,XY,del(15)(q11.2q13).ish del(15)(q11.2q13)(D15S11-,GABRB3-).arr[hg18] 15q11.2q13.1(21192942-26234399)x1	46,XY,del(15)(pter->q11.2::q13->qter).ish del(15)(q11.2q13)(D15S11-,GABRB3-).arr[hg18] 15q11.2q13.1(21192942-26234399)x1
	GM11383	46,XY.arr[hg18] 10p13(12844669-13350766)x3,15q11.2(20224750-20852202)x1	46,XY.arr[hg18] 10p13(12844669-13350766)x3,15q11.2(20224750-20852202)x1
	GM11385	46,XY,del(15)(q11.2q13).ish del(15)(q11.2q13)(D15S11-,GABRB3-).arr[hg18] 15q11.2q13.1(21192942-26234399)x1	46,XY,del(15)(pter->q11.2::q13->qter).ish del(15)(q11.2q13)(D15S11-,GABRB3-).arr[hg18] 15q11.2q13.1(21192942-26234399)x1
	GM11386	46,XX.arr[hg18](1-22,X)x2	46,XX.arr[hg18](1-22,X)x2
	GM11387	46,XY.arr[hg18](1-22)x2,(XY)x1	46,XY.arr[hg18](1-22)x2,(XY)x1
	GM11388	46,XY,del(15)(q11.2q13).ish del(15)(q11.2q13)(D15S11-,GABRB3-).arr[hg18] 4p16.3p16.2(2876250-3166409)x3,15q11.2q13.1(20224750-26752944)x1	46,XY,del(15)(pter->q11.2::q13->qter).ish del(15)(q11.2q13)(D15S11-,GABRB3-).arr[hg18] 4p16.3p16.2(2876250-3166409)x3,15q11.2q13.1(20224750-26752944)x1
	GM11389	46,XX.arr[hg18] 4p16.3p16.2(2860730-3212718)x3,8p23.1(7372664-7836249)x3	46,XX.arr[hg18] 4p16.3p16.2(2860730-3212718)x3,8p23.1(7372664-7836249)x3
	GM11390	46,XY.arr[hg18](1-22)x2,(XY)x1	46,XY.arr[hg18](1-22)x2,(XY)x1
	GM11391	46,XY.ish 15q11.2q26(SNRPN/IC,D15S936)x2.arr[hg18](1-22)x2,(XY)x1	46,XY.ish 15q11.2q26(SNRPN/IC,D15S936)x2.arr[hg18](1-22)x2,(XY)x1
	GM11392	46,XY.arr[hg18](1-22)x2,(XY)x1	46,XY.arr[hg18](1-22)x2,(XY)x1
	GM11393	46,XX.arr[hg18](1-22,X)x2	46,XX.arr[hg18](1-22,X)x2
	GM11403	46,XY,del(3)(p25:).arr[hg18] 3p26.3p25.3(35332-10664671)x1,10q26.2q26.3(129224371-135082644)x3	46,XY,del(3)(:p25->qter).arr[hg18] 3p26.3p25.3(35332-10664671)x1,10q26.2q26.3(129224371-135082644)x3
	GM11404	46,XY,del(15)(q11.2q13).arr[hg18] 15q11.2q13.1(21192942-26234399)x1	46,XY,del(15)(pter->q11.2::q13->qter).arr[hg18] 15q11.2q13.1(21192942-26234399)x1
	GM11405	46,XX.arr[hg18](1-22,X)x2	46,XX.arr[hg18](1-22,X)x2
	GM11419	49,XYYYY.arr[hg18] Xp22.33(109805-2704240)x4,Xq28(154616633-154887040)x4,Yp11.31q12(2712722-27209311)x4,4q31.22(145040166-145270061)x3	49,XYYYY.arr[hg18] Xp22.33(109805-2704240)x4,Xq28(154616633-154887040)x4,Yp11.31q12(2712722-27209311)x4,4q31.22(145040166-145270061)x3
	GM11428	46,XX,der(3)dup(3q)inv(p26q22).arr[hg18] 3p26.3p26.2(35332-5343902)x1,3q22.1q26.1(134207601-163995774)x3,3q26.1(163995830-164108677)x1,3q26.1q29(164109253-199380402)x3	46,XX,der(3)(qter->q22::p26->qter).arr[hg18] 3p26.3p26.2(35332-5343902)x1,3q22.1q26.1(134207601-163995774)x3,3q26.1(163995830-164108677)x1,3q26.1q29(164109253-199380402)x3
	GM11496	arr[hg18](7)x2 hmz	arr[hg18](7)x2 hmz
	GM11499	46,X,del(Y)(q12),der(8)t(Y;8)(q12;p23).ish del(Y)(q12)(Z43206+,D8S2333-),der(8)t(Y;8)(Z43206+,D8S2333-).arr[hg18] 8p23.3p23.1(151221-7973253)x1,8p23.1p22(12551429-17139013)x3	46,X,del(Y)(pter->q12:),der(8)(Yqter->Yq12::8p23->8qter).ish del(Y)(q12)(Z43206+,D8S2333-),der(8)t(Y;8)(Z43206+,D8S2333-).arr[hg18] 8p23.3p23.1(151221-7973253)x1,8p23.1p22(12551429-17139013)x3
	GM11510	46,XY,der(4)ins(4;14)(q13.2;q12q22)pat.ish der(4)ins(4;14)(wcp4+,wcp14+).arr[hg18] 14q12q22.2(28227529-52801683)x3	46,XY,der(4)(4pter->4q13.2::14q12->14q22::4q13.2->4qter)pat.ish der(4)ins(4;14)(wcp4+,wcp14+).arr[hg18] 14q12q22.2(28227529-52801683)x3
	GM11515	46,XY,del(15)(q11.2q13).ish del(15)(q11.2q13)(SNRPN-,D15Z1+,PML+).arr[hg18] 15q11.2q13.1(20224750-26234399)x1	46,XY,del(15)(pter->q11.2::q13->qter).ish del(15)(q11.2q13)(SNRPN-,D15Z1+,PML+).arr[hg18] 15q11.2q13.1(20224750-26234399)x1
	GM11516	46,XX.ish del(15)(q11q13)(D15Z1+,D15S10-,PML+).arr[hg18] 15q11.2q13.1(19803357-26872582)x1	46,XX.ish del(15)(q11q13)(D15Z1+,D15S10-,PML+).arr[hg18] 15q11.2q13.1(19803357-26872582)x1
	GM11517	46,XX.arr[hg18](1-22,X)x2	46,XX.arr[hg18](1-22,X)x2
	GM11518	46,XY.arr[hg18](1-22)x2,(XY)x1	46,XY.arr[hg18](1-22)x2,(XY)x1
	GM11520	46,XY,t(9;16)(p24;q22),9qh+.ish t(9;16)(p24;q22)(D9Z1+,D9S325-;D9Z1-,D9S325+).arr[hg18] 14q12q21.1(30340822-38581465)x1	46,XY,t(9;16)(16qter->16q22::9p24->9qter;16pter->16q22::9p24->9pter),9qh+.ish t(9;16)(p24;q22)(D9Z1+,D9S325-;D9Z1-,D9S325+).arr[hg18] 14q12q21.1(30340822-38581465)x1
	GM11532	46,XX.arr[hg18] 1q23.3(159784562-159905125)x3,16p12.2p12.1(21476690-21890768)x3	46,XX.arr[hg18] 1q23.3(159784562-159905125)x3,16p12.2p12.1(21476690-21890768)x3
	GM11553	45,XX,der(9;21)(p24.3;p11.2).arr[hg18] 9p24.3(36586-1388185)x1	45,XX,der(9;21)(21qter->21p11.2::9p24.3->9qter).arr[hg18] 9p24.3(36586-1388185)x1
	GM11570	46,XY,del(5)(q21q23).arr[hg18] 5q21.1q23.2(102009937-123981455)x1	46,XY,del(5)(pter->q21.1::q23->qter).arr[hg18] 5q21.1q23.2(102009937-123981455)x1
	GM11571	46,XY,del(5)(q15q23).arr[hg18] 5q15q23.2(94140925-125430194)x1	46,XY,del(5)(pter->q15::q23->qter).arr[hg18] 5q15q23.2(94140925-125430194)x1
	GM11642	46,X,der(X)dup(Xq)inv(X)(q24q28).arr[hg18] Xq24q28(119000782-147008468)x3,Xq28(147011987-154849094)x1,1q31.3(194977690-195083341)x3,16p13.11(15843931-16475373)x3	46,X,der(X)(pter->q28::q28->q24:).arr[hg18] Xq24q28(119000782-147008468)x3,Xq28(147011987-154849094)x1,1q31.3(194977690-195083341)x3,16p13.11(15843931-16475373)x3
	GM11672	46,XY,del(10)(q11.2q22.1).arr[hg18] 10q11.22q22.2(48962457-75120713)x1	46,XY,del(10)(pter->q11.1::q22.2->qter).arr[hg18] 10q11.22q22.2(48962457-75120713)x1
	GM11948	46,XY,del(18)(q22).arr[hg18] 18q22.3q23(67393664-76116029)x1	46,XY,del(18)(pter->q22:).arr[hg18] 18q22.3q23(67393664-76116029)x1
	GM11949	46,XX,del(18)(q22).arr[hg18] 7q34(141979035-142154515)x1,18q22.3q23(67501589-76116029)x1	46,XX,del(18)(pter->q22:).arr[hg18] 7q34(141979035-142154515)x1,18q22.3q23(67501589-76116029)x1
	GM11950	46,XX,del(18)(q22).arr[hg18] 18q22.3q23(67505686-76116029)x1	46,XX,del(18)(pter->q22:).arr[hg18] 18q22.3q23(67505686-76116029)x1
	GM11951	46,XX,del(18)(q22).arr[hg18] 18q22.1q23(63271972-76116029)x1	46,XX,del(18)(pter->q22:).arr[hg18] 18q22.1q23(63271972-76116029)x1
	GM11952	46,XX,del(18)(q21.3).arr[hg18] 18q21.32q23(54488143-76116029)x1	46,XX,del(18)(pter->q21.3:).arr[hg18] 18q21.32q23(54488143-76116029)x1
	GM11953	46,XX,del(18)(q22).arr[hg18] 6q26(162641784-162834267)x3,18q22.1q23(61250139-76116029)x1	46,XX,del(18)(pter->q22:).arr[hg18] 6q26(162641784-162834267)x3,18q22.1q23(61250139-76116029)x1
	GM11954	46,XX,del(18)(q22).arr[hg18] 18q22.1q23(63301115-76116029)x1	46,XX,del(18)(pter->q22:).arr[hg18] 18q22.1q23(63301115-76116029)x1
	GM11955	46,XX,del(18)(q21.3).arr[hg18] 18q21.33q23(57314812-76116029)x1	46,XX,del(18)(pter->q21.3:).arr[hg18] 18q21.33q23(57314812-76116029)x1
	GM11957	46,XX,del(18)(q21.3q23).ish del(18)(q21.3q23)(D18S522+,D18S1390+,VIJyRM2050+,D18Z1+).arr[hg18] 18q21.31q23(52458137-74491868)x1	46,XX,del(18)(pter->q21.3::q23->qter).ish del(18)(q21.3q23)(D18S522+,D18S1390+,VIJyRM2050+,D18Z1+).arr[hg18] 18q21.31q23(52458137-74491868)x1
	GM11958	46,XY,del(18)(q22).arr[hg18] 16p12.2p12.1(21500943-21746841)x3,18q22.1q23(61612180-76116029)x1	46,XY,del(18)(pter->q22:).arr[hg18] 16p12.2p12.1(21500943-21746841)x3,18q22.1q23(61612180-76116029)x1
	GM11959	46,XY,del(18)(q21.2).arr[hg18] 18q21.2q23(47841729-76116029)x1	46,XY,del(18)(pter->q21.2:).arr[hg18] 18q21.2q23(47841729-76116029)x1
	GM11961	46,XX,der(11)t(11;18)(q24.2;q22),del(18)(q22).ish der(11)t(11;18)(wpc11+,D11S4974-,D18S1390+),del(18)(q22)(D18S1390-,D11S4974-,wpc11-).arr[hg18] 11q24.2q25(126745349-134358309)x1	46,XX,der(11)(11pter->11q24.2::8q22->8qter),del(18)(8pter->18q22:).ish der(11)t(11;18)(wpc11+,D11S4974-,D18S1390+),del(18)(q22)(D18S1390-,D11S4974-,wpc11-).arr[hg18] 11q24.2q25(126745349-134358309)x1
	GM11962	46,XY,der(18)t(4;18)(q35.2;q22.2)mat.ish der(18)t(4;18)(q35.2;q22.2)(D18S552+,4qtel11+).arr[hg18] 4q35.2(190069403-191254119)x3,12q24.12(110666627-110773483)x3,18q22.2q23(65497419-76116029)x1	46,XY,der(18)(18pter->18q22.2::4q35.2->4qter)mat.ish der(18)t(4;18)(q35.2;q22.2)(D18S552+,4qtel11+).arr[hg18] 4q35.2(190069403-191254119)x3,12q24.12(110666627-110773483)x3,18q22.2q23(65497419-76116029)x1
	GM11964	46,XY,del(18)(q21.3).arr[hg18] 18q21.33q23(57986987-76116029)x1	46,XY,del(18)(pter->q21.3:).arr[hg18] 18q21.33q23(57986987-76116029)x1
	GM11965	46,XY,del(18)(q21.3q23).arr[hg18] 18q21.31q23(52633157-72727478)x1	46,XY,del(18)(pter->q21.3::q23->qter).arr[hg18] 18q21.31q23(52633157-72727478)x1
	GM11967	46,XX,del(18)(q22).arr[hg18] 18q22.1q23(64867384-76116029)x1,22q11.21(17128427-17386984)x3	46,XX,del(18)(pter->q22:).arr[hg18] 18q22.1q23(64867384-76116029)x1,22q11.21(17128427-17386984)x3
	GM11968	46,XX.arr[hg18](1-22,X)x2	46,XX.arr[hg18](1-22,X)x2
	GM11970	46,XX.arr[hg18] 11p11.2(43752220-48253386)x1	46,XX.arr[hg18] 11p11.2(43752220-48253386)x1
	GM12013	49,XXXXY.arr[hg18] Xp22.33q28(108464-154887040)x4,Yp11.31q12(2710425-27209311)x1	49,XXXXY.arr[hg18] Xp22.33q28(108464-154887040)x4,Yp11.31q12(2710425-27209311)x1
	GM12025	46,XX,del(18)(q21.3).arr[hg18] 15q13.3(30226572-30442651)x1,18q21.32q23(55686999-76116029)x1	46,XX,del(18)(pter->q21.3:).arr[hg18] 15q13.3(30226572-30442651)x1,18q21.32q23(55686999-76116029)x1
	GM12074	46,XY,del(16)(q22q23).arr[hg18] 16q22.1q23.1(66533399-74280839)x1	46,XY,del(16)(pter->q22::q23->qter).arr[hg18] 16q22.1q23.1(66533399-74280839)x1
	GM12134	46,XY,dup(15)(q11q12).arr[hg18] 15q11.2(18525979-20089383)x4,15q11.2(22554108-22777464)x1	46,XY,dup(15)(pter->q12::q11->qter).arr[hg18] 15q11.2(18525979-20089383)x4,15q11.2(22554108-22777464)x1
	GM12135	46,XX,dup(15)(q11.2q13).arr[hg18] 15q11.2q13.2(20224751-28875757)x3	46,XX,dup(15)(pter->q13::q11.2->qter).arr[hg18] 15q11.2q13.2(20224751-28875757)x3
	GM12214	arr[hg18] 17q12(31461228-31653797)x3	arr[hg18] 17q12(31461228-31653797)x3
	GM12218	46,XX,del(10)(p12.3p11.2).ish del(10)(p12.3p11.2)(D10S2488+,D10S2490+).arr[hg18] 6q27(170655019-170824447)x3,10p12.31p11.23(21643192-28714650)x1	46,XX,del(10)(pter->p12.3::p11.2->qter).ish del(10)(p12.3p11.2)(D10S2488+,D10S2490+).arr[hg18] 6q27(170655019-170824447)x3,10p12.31p11.23(21643192-28714650)x1
	GM12519	46,XX,inv trp(7)(q36q31.1).arr[hg18] 7q31.1q36.2(111405213-152504335)x4	46,XX,inv trp(7)(pter->q31.1::q36->q31.1::q36->q31.1::q31.1->qter).arr[hg18] 7q31.1q36.2(111405213-152504335)x4
	GM12590	46,XX,t(7;10)(q11.23;q23.3).arr[hg18] 7q11.22q21.12(70008278-86244552)x1	46,XX,t(7;10)(7pter->7q11.23::10q23.3->10qter;10pter->10q23.3::7q11.23-7qter).arr[hg18] 7q11.22q21.12(70008278-86244552)x1
	GM12606	47,XY,+del(13)(q21.2).arr[hg18] 13q11q21.2(17943628-59139422)x3	47,XY,+del(13)(pter->q21.2:).arr[hg18] 13q11q21.2(17943628-59139422)x3
	GM12662	46,dup(X)(q28),del(Y)(q11.2).ish del(Y)(q11.2)(DXYS129/DXYS153+,SRY+,DYZ3+,DYZ1+,Z43206+).arr[hg18] Xq28(151659961-154582680)x2,Yq11.223q11.23(22769319-27097245)x0	46,dup(X)(pter->q28::q28->qter),del(Y)(pter->q11.223).ish del(Y)(q11.2)(DXYS129/DXYS153+,SRY+,DYZ3+,DYZ1+,Z43206+).arr[hg18] Xq28(151659961-154582680)x2,Yq11.223q11.23(22769319-27097245)x0
	GM12721	46,XX,der(8)t(6;8)(p22;p23).ish der(8)t(6;8)(p22;p23)(6p48+,D8S504-,RP11-666I19-,RP11-90O17+,RP11-89M8+,RP11-138J2+).arr[hg18] 6p25.3p22.3(94648-22272128)x3,8p23.3p23.1(36385-39506110)x1	46,XX,der(8)(6pter->6p22::8p23->8qter).ish der(8)t(6;8)(p22;p23)(6p48+,D8S504-,RP11-666I19-,RP11-90O17+,RP11-89M8+,RP11-138J2+). arr[hg18] 6p25.3p22.3(94648-22272128)x3,8p23.3p23.1(36385-39506110)x1
	GM12722	46,XY,del(9)(p13.3p13.1)[25]/48,XY,+9,del(9)(p13.3p13.1),+18 [16]/47,XY,del(9)(p13.3p13.1),+18[9].arr[hg18] 9p13.3p13.1(33406379-39305024)x1	46,XY,del(9)(9pter->p13.3::p13.1->qter)[25]/48,XY,+9,del(9)(9pter->p13.3::p13.1->qter),+18 [16]/47,XY,del(9)(9pter->p13.3::p13.1->qter),+18[9].arr[hg18] 9p13.3p13.1(33406379-39305024)x1
	GM12959	46,XY,del(1)(q43).arr[hg18] 1q43q44(240500589-247190999)x1	46,XY,del(1)(pter->q43:).arr[hg18] 1q43q44(240500589-247190999)x1
	GM13019	46,X,idic(X)(p10)[25]/46,X,del(X)(p10)[16]/45,X[9].arr[hg18] Xp22.33p11.1(108464-56912309)x1,Xp11.1q28(62260103-153703648)x2˜3	46,X,idic(X)(qter->p10::p10->qter)[25]/46,X,del(X)(:p10->qter)[16]/45,X[9].arr[hg18] Xp22.33p11.1(108464-56912309)x1,Xp11.1q28(62260103-153703648)x2˜3
	GM13031	46,XY,del(17)(q21.3q23)[47]/46,XY[3].arr[hg18] 16p12.2p12.1(21503801-21746841)x1,17q21.33q22(45741310-53926949)x1,21q22.11q22.12(34644864-34827852)x3	46,XY,del(17)(pter->q21.3::q23->qter)[47]/46,XY[3].arr[hg18] 16p12.2p12.1(21503801-21746841)x1,17q21.33q22(45741310-53926949)x1,21q22.11q22.12(34644864-34827852)x3
	GM13164	arr[hg18](1-22,XX)x2	arr[hg18](1-22,XX)x2
	GM13166	46,X,idic(X)(p11.2)[35]/45,X[15].arr[hg18] Xp22.33p11.21(109804-55438185)x1,Xp11.21q28(55583648-154887040)x3	46,X,idic(X)(qter->p11.2::p11.2->qter)[35]/45,X[15].arr[hg18] Xp22.33p11.21(109804-55438185)x1,Xp11.21q28(55583648-154887040)x3
	GM13277	46,X,del(X)(q13).arr[hg18] Xq13.3q28(74195507-154887040)x1,16p13.11(14796083-16475373)x3	46,X,del(X)(pter->q13:).arr[hg18] Xq13.3q28(74195507-154887040)x1,16p13.11(14796083-16475373)x3
	GM13284	46,XY,inv(9)(p11q13),der(22)t(16;22)(p13.3;q13.2).ish der(22)t(16;22)(p13.3;q13.2)(102D1+,COS82-,D16S3400+).arr[hg18] 16p13.3(764-694084)x3,22q13.2q13.33(40586527-49581309)x1	46,XY,inv(9)(pter->p11::q13->p11::q13->qter),der(22)(22pter->22q13.2::16p13.3->16pter).ish der(22)t(16;22)(p13.3;q13.2)(102D1+,COS82-,D16S3400+).arr[hg18] 16p13.3(764-694084)x3,22q13.2q13.33(40586527-49581309)x1
	GM13321	46,XY,t(1;14)(q42;q13).arr[hg18](1-22)x2(XY)x1	46,XY,t(1;14)(1pter->1q42::14q13->14qter;14pter->q13::1q42->1qter)).arr[hg18](1-22)x2(XY)x1
	GM13323	46,X,der(X)dup(Xq)inv(X)(q24q28).ish der(X)dup(Xq)inv(X)(q24q28)(wcpX+,EST Cdy 16c07-).arr[hg18] Xq24q28(119002536-147008468)x3,Xq28(147011986-154887040)x1,16p13.11(15845160-16285151)x3	46,X,der(X)(pter->q28::q28->q24:).ish der(X)dup(Xq)inv(X)(q24q28)(wcpX+,EST Cdy 16c07-).arr[hg18] Xq24q28(119002536-147008468)x3,Xq28(147011986-154887040)x1,16p13.11(15845160-16285151)x3
	GM13324	46,X,der(X)dup(Xq)inv(X)(q24q28).ish der(X)dup(Xq)inv(X)(q24q28)(wcpX+,EST Cdy 16c07-).arr[hg18] Xq24q28(119002536-147008468)x3,Xq28(147011986-154887040)x1,16p13.11(15845160-16285151)x4	46,X,der(X)(pter->q28::q28->q24:).ish der(X)dup(Xq)inv(X)(q24q28)(wcpX+,EST Cdy 16c07-).arr[hg18] Xq24q28(119002536-147008468)x3,Xq28(147011986-154887040)x1,16p13.11(15845160-16285151)x4
	GM13325	46,XX.ish del(22)(q11.2q11.2)(D22S75-).arr[hg18] 22q11.21(17256415-19795660)x1	46,XX.ish del(22)(q11.2q11.2)(D22S75-).arr[hg18] 22q11.21(17256415-19795660)x1
	GM13330	46,XY,der(4)(t1;4)(q24.2;q34.3)mat.arr[hg18] 1q24.2q44(165703505-247190999)x3,4q34.3q35.2(180883736-191254119)x1	46,XY,der(4)(4pter-> 4q34.3::1q24.2->1qter)mat.arr[hg18] 1q24.2q44(165703505-247190999)x3,4q34.3q35.2(180883736-191254119)x1
	GM13410	46,XY,der(20)t(14;20)(q31;q13.3)pat.arr[hg18] 14q31.3q32.33(88841100-106170890)x3,20q13.33(61213415-62426585)x1	46,XY,der(20)(20pter->20q13.3::14q31->14qter)pat.arr[hg18] 14q31.3q32.33(88841100-106170890)x3,20q13.33(61213415-62426585)x1
	GM13415	46,XX.arr[hg18] 2q13(110202478-110519397)x3	46,XX.arr[hg18] 2q13(110202478-110519397)x3
	GM13419	arr[hg18] 2q13(111801907-112549580)x3	arr[hg18] 2q13(111801907-112549580)x3
	GM13434	arr[hg18](1-22)x2,(XY)x1	arr[hg18](1-22)x2,(XY)x1
	GM13451	46,XY,del(2)(p22.1p16.3).arr[hg18] 2p22.1p16.3(38771881-52590687)x1	46,XY,del(2)(pter->p22.1::p16.3->qter).arr[hg18] 2p22.1p16.3(38771881-52590687)x1
	GM13461	46,XY.ish del(7)(q11.23q11.23)(ELN-).arr[hg18] 7q11.23(72297530-73780028)x1	46,XY.ish del(7)(q11.23q11.23)(ELN-).arr[hg18] 7q11.23(72297530-73780028)x1
	GM13463	46,XX.ish 7q11.23(ELNx2).arr[hg18] 1q23.3(159780382-159915233)x3	46,XX.ish 7q11.23(ELNx2).arr[hg18] 1q23.3(159780382-159915233)x3
	GM13464	46,XY.ish del(7)(q11.23q11.23)(ELN-).arr[hg18] 7q11.23(72363697-73780028)x1	46,XY.ish del(7)(q11.23q11.23)(ELN-).arr[hg18] 7q11.23(72363697-73780028)x1
	GM13465	46,XX.ish 7q11.23(ELNx2).arr[hg18](1-22,X)x2	46,XX.ish 7q11.23(ELNx2).arr[hg18](1-22,X)x2
	GM13470	46,XX.ish del(7)(q11.23q11.23)(ELN-).46,XX.arr[hg18] 7q11.23(72363696-73779430)x1	46,XX.ish del(7)(q11.23q11.23)(ELN-).46,XX.arr[hg18] 7q11.23(72363696-73779430)x1
	GM13475	46,XY.ish del(7)(q11.23q11.23)(ELN-).arr[hg18] 7q11.23(72467344-73780028)x1	46,XY.ish del(7)(q11.23q11.23)(ELN-).arr[hg18] 7q11.23(72467344-73780028)x1
	GM13476	46,XX.ish del(17)(p11.2p11.2)(D17S29-).arr[hg18] 17p11.2(16704280-20336467)x1	46,XX.ish del(17)(p11.2p11.2)(D17S29-).arr[hg18] 17p11.2(16704280-20336467)x1
	GM13478	46,XX.ish del(7)(q11.23q11.23)(ELN-).arr[hg18] 7q11.23(72297530-73780028)x1	46,XX.ish del(7)(q11.23q11.23)(ELN-).arr[hg18] 7q11.23(72297530-73780028)x1
	GM13480	46,XX.ish del(7)(q11.23q11.23)(ELN-).arr[hg18] 7q11.23(72297530-73780028)x1,9p24.1(5098561-5206183)x3	46,XX.ish del(7)(q11.23q11.23)(ELN-).arr[hg18] 7q11.23(72297530-73780028)x1,9p24.1(5098561-5206183)x3
	GM13482	46,XX.ish del(7)(q11.23q11.23)(ELN-).arr[hg18] 7q11.23(72297530-73780028)x1	46,XX.ish del(7)(q11.23q11.23)(ELN-).arr[hg18] 7q11.23(72297530-73780028)x1
	GM13485	46,XY.ish del(7)(q11.23q11.23)(ELN-).arr[hg18] 7q11.23(72363696-73780028)x1	46,XY.ish del(7)(q11.23q11.23)(ELN-).arr[hg18] 7q11.23(72363696-73780028)x1,8p23.1(7202008-7836249)x1
	GM13540	46,XX,der(8)dup(8p)inv(p23.1p12).ish der(8)dup(8p)inv(p23.1p12)(D8S2333-,RP4-580L5-,RP11-666I19-,RP11-90O17++,RP11-89M8++,RP11-138J2++).arr[hg18] 8p23.3p23.1(151221-6998485)x1,8p23.1p12(7202008-35960647)x3	46,XX,der(8)(:p12->p23.1::p23.1->qter).ish der(8)dup(8p)inv(p23.1p12)(D8S2333-,RP4-580L5-,RP11-666I19-,RP11-90O17++,RP11-89M8++,RP11-138J2++).arr[hg18] 8p23.3p23.1(151221-6998485)x1,8p23.1p12(7202008-35960647)x3
	GM13553	arr[hg18] 15q11.2(22554108-22777464)x1	arr[hg18] 15q11.2(22554108-22777464)x1
	GM13554	arr[hg18] 15q11.2(22716305-22756297)x1	arr[hg18] 15q11.2(22716305-22756297)x1
	GM13555	46,XY,inv(9)(p13q13).arr[hg18] 15q11.2(22716305-22751439)x1	46,XY,inv(9)(pter->p13::q13->p13::q13->qter).arr[hg18] 15q11.2(22716305-22751439)x1
	GM13556	arr[hg18] 15q11.2(22716305-22751439)x1	arr[hg18] 15q11.2(22716305-22751439)x1
	GM13590	46,XX,inv trp(2)(q21.1q11.2).ish der(2)inv trp(2)(q21.1q11.2)(wcp2+,D2Z+).arr[hg18] 2q11.2q21.1(97250039-130874329)x4,2q37.3(242564126-242683347)x1,4q31.22(145061541-145163047)x1,9p13.3(33130788-33251061)x3,17q11.1(23008219-23109235)x3	46,XX,inv trp(2)(pter->q21.1::q21.1->q11.2:q11.2->qter).ish der(2)inv trp(2)(q21.1q11.2)(wcp2+,D2Z+).arr[hg18] 2q11.2q21.1(97250039-130874329)x4,2q37.3(242564126-242683347)x1,4q31.22(145061541-145163047)x1,9p13.3(33130788-33251061)x3,17q11.1(23008219-23109235)x3
	GM13685	46,XX,der(7)t(7;9)(q36;q34)mat.ish der(7)t(7;9)(D7Z1+,D7S427-,ABL+).arr[hg18] 7q36.3(155560741-158812469)x1,9q34.11q34.3(132244926-140211203)x3,16p13.11(14846828-16285151)x1	46,XX,der(7)(7pter->7q36::9q34->9qter)mat.ish der(7)(D7Z1+,D7S427-,ABL+).arr[hg18] 7q36.3(155560741-158812469)x1,9q34.11q34.3(132244926-140211203)x3,16p13.11(14846828-16285151)x1
	GM13687	46,XX,der(7)t(7;9)(q36;q34)mat.ish der(7)t(7;9)(D7Z1+,D7S427-,ABL+).arr[hg18] 7q36.3(155560741-158812469)x1,9q34.11q34.3(132097902-140211203)x3	46,XX,der(7)(7pter->7q36::9q34->9qter)mat.ish der(7)(D7Z1+,D7S427-,ABL+).arr[hg18] 7q36.3(155560741-158812469)x1,9q34.11q34.3(132097902-140211203)x3
	GM13688	46,XY,t(7;9)(q36;q34)mat.ish t(7;9) (D7Z1+,D7S427-,ABL+;D9Z1+,ABL-,D7S427+).arr[hg18] 16p13.11(14805289-16285151)x1	46,XY,t(7;9)(7pter->7q36::9q34->9qter; 9pter->9q34::7q36->7qter)mat.ish t(7;9) (D7Z1+,D7S427-,ABL+;D9Z1+,ABL-,D7S427+).arr[hg18] 16p13.11(14805289-16285151)x1
	GM13721	46,XY,del(13)(q14q32).arr[hg18] 13q14.11q32.1(40874780-96761095)x1	46,XY,del(13)(pter->q14::q32->qter).arr[hg18] 13q14.11q32.1(40874780-96761095)x1
	GM13732	46,XY,t(7;15)(p11;p11).ish t(7;15)(p11;p11)(D7Z1+,D15Z-;D15Z+,D7Z1-).arr[hg18](1-22)x2,(XY)x1	46,XY,t(7;15)(15pter->15p11::7p11->7pter;7pter->7p11::15p11->15qter).ish t(7;15)(p11;p11)(D7Z1+,D15Z-;D15Z+,D7Z1-).arr[hg18](1-22)x2,(XY)x1
	GM13733	46,XY,t(7;15)(p11;p11).ish t(7;15)(p11;p11)(D7Z1+,D15Z-;D15Z+,D7Z1-).arr[hg18](1-22)x2,(XY)x1	46,XY,t(7;15)(15pter->15p11::7p11->7pter;7pter->7p11::15p11->15qter).ish t(7;15)(p11;p11)(D7Z1+,D15Z-;D15Z+,D7Z1-).arr[hg18](1-22)x2,(XY)x1
	GM13734	46,XY,t(7;15)(p11;p11).ish t(7;15)(p11;p11)(D7Z1+,D15Z-;D15Z+,D7Z1-).arr[hg18](1-22)x2,(XY)x1	46,XY,t(7;15)(15pter->15p11::7p11->7pter;7pter->7p11::15p11->15qter).ish t(7;15)(p11;p11)(D7Z1+,D15Z-;D15Z+,D7Z1-).arr[hg18](1-22)x2,(XY)x1
	GM13744	46,XX,der(8)t(5;8)(p14;p23)mat.arr[hg18] 5p15.33p14.3(68519-21849611)x3,8p23.3p23.2(151221-3080601)x1	46,XX,der(8)(5pter->5p14::8p23->8qter)mat.arr[hg18] 5p15.33p14.3(68519-21849611)x3,8p23.3p23.2(151221-3080601)x1
	GM13783	47,XX,+21.arr[hg18] 21q11.2q22.3(13286389-46887579)x3	47,XX,+21.arr[hg18] 21q11.2q22.3(13286389-46887579)x3
	GM13940	46,X,del(X)(p22.31).ish del(X)(p22.31)(STS-,DXS1140+).arr[hg18] Xp22.33p22.31(108464-7834503)x1	46,X,del(X)(:p22.31->qter).ish del(X)(p22.31)(STS-,DXS1140+).arr[hg18] Xp22.33p22.31(108464-7834503)x1
	GM13992	46,X,t(X;15)(p22.2;q26).ish t(X;15)(p22.2;q26)(STS-,DXS1140-;STS+,DXS1140+).arr[hg18](1-22,X)x2	46,X,t(X;15)(15qter->15q26::Xp22.2->Xqter;15pter->15q26::Xp22.2->Xpter).ish t(X;15)(p22.2;q26)(STS-,DXS1140-;STS+,DXS1140+).arr[hg18](1-22,X)x2
	GM14033	46,XX.ish 7q11.23(ELNx2).arr[hg18](1-22,X)x2	46,XX.ish 7q11.23(ELNx2).arr[hg18](1-22,X)x2
	GM14043	46,XY.arr[hg18] 2p25.3p25.1(5702-9484791)x2 hmz,2q22.3q32.3(144864227-195289707)x2 hmz,12q14.1q14.3(56656199-63469126)x2 hmz	46,XY.arr[hg18] 2p25.3p25.1(5702-9484791)x2 hmz,2q22.3q32.3(144864227-195289707)x2 hmz,12q14.1q14.3(56656199-63469126)x2 hmz
	GM14106	46,XY.ish Xp22.3q28(KAL+,DXZ1+).arr[hg18](1-22)x2,(XY)x1	46,XY.ish Xp22.3q28(KAL+,DXZ1+).arr[hg18](1-22)x2,(XY)x1
	GM14114	46,XX,del(5)(p14.3p13.3).ish del(5)(p14.3p13.3)(D5S23x2).arr[hg18] 5p14.3p13.3(18534414-32927886)x1	46,XX,del(5)(pter->p14.3::p13.3->qter).ish del(5)(p14.33p13.3)(D5S23x2).arr[hg18] 5p14.3p13.3(18534414-32927886)x1
	GM14116	46,XY,del(5)(p13.3).ish del(5)(p15.33p13.3)(D5S23-).arr[hg18] 5p15.33p13.3(68519-29439248)x1	46,XY,del(5)(:p13.3->qter).ish del(5)(p15.33p13.3)(D5S23-).arr[hg18] 5p15.33p13.3(68519-29439248)x1
	GM14117	46,XY,del(5)(p14.3).ish del(5)(p15.33p14.3)(D5S23-).arr[hg18] 5p15.33p14.3(68519-22367289)x1	46,XY,del(5)(:p14.3->qter).ish del(5) (p15.33p14.3)(D5S23-).arr[hg18] 5p15.33p14.3(68519-22367289)x1
	GM14118	46,XX,del(5)(p13.3).ish del(5)(p15.33p13.3)(D5S23-).arr[hg18] 5p15.33p13.3(68519-30158549)x1,6p25.3(94648-2289621)x3,14q32.12q32.13(91720288-92918797)x1	46,XX,del(5)(:p13.3->qter).ish del(5)(p15.33p13.3)(D5S23-).arr[hg18] 5p15.33p13.3(68519-30158549)x1,6p25.3(94648-2289621)x3,14q32.12q32.13(91720288-92918797)x1
	GM14120	46,XX,del(5)(p13.3).ish del(5)(p15.33p13.3)(D5S23-).arr[hg18] 5p15.33p13.3(68519-32164091)x1	46,XX,del(5)(:p13.3->qter).ish del(5)(p15.33p13.3)(D5S23-).arr[hg18] 5p15.33p13.3(68519-32164091)x1
	GM14121	46,XX,del(5)(p14.1).ish del(5)(p15.33p14.1)(D5S23-).arr[hg18] 5p15.33p14.1(68519-28913964)x1	46,XX,del(5)(:p14.1->qter).ish del(5)(p15.33p14.1)(D5S23-).arr[hg18] 5p15.33p14.1(68519-28913964)x1
	GM14122	46,XX,del(5)(p13.3).ish del(5)(p15.33p13.3)(D5S23-).arr[hg18] 1q21.1(144643812-147521544)x1,5p15.33p13.3(68519-34083829)x1	46,XX,del(5)(:p13.3->qter).ish del(5)(p15.33p13.3)(D5S23-).arr[hg18] 1q21.1(144643812-147521544)x1,5p15.33p13.3(68519-34083829)x1
	GM14123	46,XX,del(5)(p13.3).ish del(5)(p15.33p13.3)(D5S23-).arr[hg18] 5p15.33p13.3(68519-33145698)x1	46,XX,del(5)(:p13.3->qter).ish del(5)(p15.33p13.3)(D5S23-).arr[hg18] 5p15.33p13.3(68519-33145698)x1
	GM14124	46,XY,del(5)(p15.1).ish del(5)(p15.33p15.1)(D5S23-).arr[hg18] 5p15.33p15.1(68519-17851538)x1	46,XY,del(5)(:p15.1->qter).ish del(5)(p15.33p15.1)(D5S23-).arr[hg18] 5p15.33p15.1(68519-17851538)x1
	GM14126	46,XX,del(5)(p14.3).ish del(5)(p15.33p14.3)(D5S23-).arr[hg18] 5p15.33p14.3(68519-22406900)x1	46,XX,del(5)(:p14.3->qter).ish del(5) (p15.33p14.3)(D5S23-).arr[hg18] 5p15.33p14.3(68519-22406900)x1
	GM14127	46,XX,del(5)(p15.1).ish del(5)(p15.33p15.1)(D5S23-).arr[hg18] 5p15.33p15.1(68519-18230445)x1	46,XX,del(5)(:p15.1->qter).ish del(5)(p15.33p15.1)(D5S23-).arr[hg18] 5p15.33p15.1(68519-18230445)x1
	GM14128	46,XX,del(5)(p13.3).ish del(5)(p15.33p13.3)(D5S23-).arr[hg18] 1q23.3(159790161-159905125)x3,5p15.33p13.3(68519-29670921)x1,5p13.3(29674742-33982328)x3	46,XX,del(5)(:p13.3->qter).ish del(5)(p15.33p13.3)(D5S23-).arr[hg18] 1q23.3(159790161-159905125)x3,5p15.33p13.3(68519-29670921)x1,5p13.3(29674742-33982328)x3
	GM14129	45,X,dic(Y;5)(q12;p15.1).ish dic(Y;5)(DYZ1+,DYZ3+,D5S23-).arr[hg18] 5p15.33p15.1(68519-17568789)x1,5p15.1(17644643-18116787)x3	45,X,dic(Y;5)(Ypter->Yq12::5p15.1->5qter).ish dic(Y;5)(DYZ1+,DYZ3+,D5S23-).arr[hg18] 5p15.33p15.1(68519-17568789)x1,5p15.1(17644643-18116787)x3
	GM14130	46,XX,del(5)(p13.3).ish del(5)(p15.33p13.3)(D5S23-).arr[hg18] 5p15.33p13.3(68519-33959668)x1,5p13.3p13.2(33961858-35306549)x3	46,XX,del(5)(:p13.3->qter).ish del(5)(p15.33p13.3)(D5S23-).arr[hg18] 5p15.33p13.3(68519-33959668)x1,5p13.3p13.2(33961858-35306549)x3
	GM14131	46,XX,del(5)(p15.1).ish del(5)(p15.33p15.1)(D5S23-).arr[hg18] 5p15.33p15.1(68519-16362247)x1	46,XX,del(5)(:p15.1->qter).ish del(5)(p15.33p15.1)(D5S23-).arr[hg18] 5p15.33p15.1(68519-16362247)x1
	GM14145	arr[hg18](1-22)x2,(XY)x1	arr[hg18](1-22)x2,(XY)x1
	GM14147	arr[hg18](1-22)x2,(XY)x1	arr[hg18](1-22)x2,(XY)x1
	GM14162	46,XY.ish del(7)(q11.23q11.23)(ELN-).arr[hg18] 7q11.23(72337519-73780028)x1,8p23.1(7237777-7864320)x1	46,XY.ish del(7)(q11.23q11.23)(ELN-).arr[hg18] 7q11.23(72337519-73780028)x1,8p23.1(7237777-7864320)x1
	GM14164	46,XX,del(13)(q13q32).ish del(13)(q13q32)(RB1-,D13S102+).arr[hg18] 13q14.2q32.1(46700085-94512977)x1,22q11.21(17256416-17405213)x3	46,XX,del(13)(pter->q13::q32->qter).ish del(13)(q13q32)(RB1-,D13S102+).arr[hg18] 13q14.2q32.1(46700085-94512977)x1,22q11.21(17256416-17405213)x3
	GM14171	46,XY.ish del(7)(q11.23q11.23)(ELN-).arr[hg18] 7q11.23(72337519-73906337)x1	46,XY.ish del(7)(q11.23q11.23)(ELN-).arr[hg18] 7q11.23(72337519-73906337)x1
	GM14182	46,XY.ish del(7)(q11.23q11.23)(ELN-).arr[hg18] 7q11.23(72363696-73780028)x1	46,XY.ish del(7)(q11.23q11.23)(ELN-).arr[hg18] 7q11.23(72363696-73780028)x1
	GM14184	46,XY,t(4;20)(q25;q13.3)[46]/46,XY[54].ish del(7)(q11.23q11.23)(ELN-).arr[hg18] 7q11.23(72297530-73780028)x1	46,XY,t(4;20)(4pter->4q25::20q13.3->20qter;20pter->20q13.3::4q25->4qter)[46]/46,XY[54].ish del(7)(q11.23q11.23)(ELN-).arr[hg18] 7q11.23(72297530-73780028)x1
	GM14222	46,X,t(X;4)(p21;q35).arr[hg18](1-22,X)x2	46,X,t(X;4)(4qter->4q35::Xp21->Xqter;4pter->4q35::Xq35->Xqtetr).arr[hg18](1-22,X)x2
	GM14230	46,XY,del(5)(q23.1q31.2).arr[hg18] 5q23.1q31.2(116364825-135929687)x1	46,XY,del(5)(pter->q23.1::q31.2->qter).arr[hg18] 5q23.1q31.2(116364825-135929687)x1
	GM14234	46,XY,del(5)(q15q23.2).arr[hg18] 5q15q23.2(94140925-125437624)x1	46,XY,del(5)(pter->q15::q23.2->qter).arr[hg18] 5q15q23.2(94140925-125437624)x1
	GM14238	46,XY,del(5)(q21.1q23.2).arr[hg18] 5q21.1q23.2(102009937-123981455)x1	46,XY,del(5)(pter->q21.1::q23.2->qter).arr[hg18] 5q21.1q23.2(102009937-123981455)x1
	GM14239	46,XX,del(22)(q13.3).ish del(22)(q13.3q13.3)(TUPLE1+,ARSA-,WCP11-,VIJ22072-).arr[hg18] 6p22.3(16560387-16958159)x3,22q13.31q13.33(43447070-49581309)x1	46,XX,del(22)(pter->q13.3:).ish del(22)(q13.3q13.3)(TUPLE1+,ARSA-,WCP11-,VIJ22072-).arr[hg18] 6p22.3(16560387-16958159)x3,22q13.31q13.33(43447070-49581309)x1
	GM14258	47,XY,+der(22)t(11;22)(q23.3;q11.2).ish der(22)t(11;22)(WCP11+,WCP22+).arr[hg18] 11q23.3q25(116188703-134449982)x3,22q11.1q11.21(15244885-18853334)x3	47,XY,+der(22)(22pter->22q11.2::11q23.3->11qter).ish der(22)t(11;22)(WCP11+,WCP22+).arr[hg18] 11q23.3q25(116188703-134449982)x3,22q11.1q11.21(15244885-18853334)x3
	GM14266	46,XX,inv(4)(q34.2q35.2).ish inv(4) (D4S2930+).arr[hg18](1-22,X)x2	46,XX,inv(4)(pter->q34.2::q35.2->q34.2::q35.2->qter).ish inv(4) (D4S2930+).arr[hg18](1-22,X)x2
	GM14267	46,XX.ish 7q11.23(ELNx2).arr[hg18](1-22,X)x2	46,XX.ish 7q11.23(ELNx2).arr[hg18](1-22,X)x2
	GM14268	46,XX.ish del(7)(q11.23q11.23)(ELN-).arr[hg18] 7q11.23(72363696-73780028)x1	46,XX.ish del(7)(q11.23q11.23)(ELN-).arr[hg18] 7q11.23(72363696-73780028)x1
	GM14291	46,XX.ish del(7)(q11.23q11.23)(ELN-).arr[hg18] 7q11.23(72297530-73897554)x1	46,XX.ish del(7)(q11.23q11.23)(ELN-).arr[hg18] 7q11.23(72297530-73897554)x1
	GM14297	46,XX.ish del(7)(q11.23q11.23)(ELN-).arr[hg18] 7q11.23(72363696-73780028)x1	46,XX.ish del(7)(q11.23q11.23)(ELN-).arr[hg18] 7q11.23(72363696-73780028)x1
	GM14485	46,XY,der(8)del(8)(p23.1)dup(8)(p23.1p11.2).ish der(8)del(8)(p23.1)dup(8)(p23.1p11.2)(wcp8+,D8S596-).arr[hg18] 8p23.3p23.1(160290-7213701)x1,8p23.1p11.1(12572787-43719525)x3	46,XY,der(8)(:p23.1->p11.2::p23.1->qter).ish der(8)del(8)(p23.1)dup(8)(p23.1p11.2)(wcp8+,D8S596-).arr[hg18] 8p23.3p23.1(160290-7213701)x1,8p23.1p11.1(12572787-43719525)x3
	GM14489	46,XX,der(4)dup(4p)inv(4)(p14p15.33).ish der(4)dup(4p)inv(6)(p14p15.33)(wcp4+,D4S96-).arr[hg18] 4p16.3p15.33(56706-14790273)x1,4p15.33p14(14790934-36489063)x3	46,XX,der(4)(:p14->p15.33::p15.33->qter).ish der(4)dup(4p)inv(4)(p14p15.33)(wcp4+,D4S96-).arr[hg18] 4p16.3p15.33(56706-14790273)x1,4p15.33p14(14790934-36489063)x3
	GM14490	46,XX,der(8)del(8)(p23.3)dup(8)(p23.2p21.3).ish der(8)del(8)(p23.3)dup(8)(p23.2p21.3)(wcp8+,D8S596-,RP4-580L5-,RP11-666I19-,RP11-90O17++,RP11-89M8+,RP11-138J2+).arr[hg18] 8p23.3(36385-2167361)x1,8p23.2p21.3(2330924-22251256)x3	46,XX,der(8)(:p23.2->p21.3::p23.2->qter).ish der(8)del(8)(p23.3)dup(8)(p23.2p21.3)(wcp8+,D8S596-,RP4-580L5-,RP11-666I19-,RP11-90O17++,RP11-89M8+,RP11-138J2+).arr[hg18] 8p23.3(36385-2167361)x1,8p23.2p21.3(2330924-22251256)x3
	GM14491	46,XX.arr[hg18] 15q11.1q11.2(20585975-22042741)x1	46,XX.arr[hg18] 15q11.1q11.2(20585975-22042741)x1
	GM14505	45,X,dic(Y;13)(p11.2;p11.2).ish dic(Y;13)(DYZ3+;D13Z1/D21Z1+).arr[hg18] Yp11.31p11.2(2738022-3958048)x0˜1	45,X,dic(Y;13)(Yqter->Yp11.2::13p11.2->13qter).ish dic(Y;13)(DYZ3+;D13Z1/D21Z1+).arr[hg18] Yp11.31p11.2(2738022-3958048)x0˜1
	GM14523	46,X,der(X)t(X;5)(p11.2p11).ish der(X)t(X;5)(p11.2p11)(wcpX+,wcp5+,DXZ1+).arr[hg18] Xp22.33p11.21(108464-55896313)x1,5p15.33p11(68519-46313969)x3	46,X,der(X)(Xqter->Xp11.2::5p11->5pter).ish der(X)t(X;5)(p11.2p11)(wcpX+,wcp5+,DXZ1+).arr[hg18] Xp22.33p11.21(108464-55896313)x1,5p15.33p11(68519-46313969)x3
	GM14525	46,XX,t(12;14)(q?14;q?24).arr[hg18](1-22,X)x2	46,XX,t(12;14)(12pter->12q?14::14q?24->14qter;14pter->14q?24::12q?14->12qter).arr[hg18](1-22,X)x2
	GM14941	46,XY.arr[hg18] 2q37.3(242421355-242672554)x1	46,XY.arr[hg18] 2q37.3(242421355-242672554)x1
	GM14943	46,XY,del(2)(q37.1).ish del(2))(q37.1)(D2S447-,D2Z4-).arr[hg18] 2q37.1q37.3(234941780-242738117)x1	46,XY,del(2)(pter->2q37.1:).ish del(2))(q37.1)(D2S447-,D2Z4-).arr[hg18] 2q37.1q37.3(234941780-242738117)x1
	GM14946	46,XY,der(9)t(9;12)(p23;p13).arr[hg18] 9p24.3p23(36586-12935133)x1,12p13.33p13.2(20690-12101656)x3	46,XY,der(9)(9pter->9p23::12p13->12pter).arr[hg18] 9p24.3p23(36586-12935133)x1,12p13.33p13.2(20690-12101656)x3
	GM15006	46,XX,inv(1)(q32q44).arr[hg18](1-22,X)x2	46,XX,inv(1)(pter->q32::q44->q32::q44->qter).arr[hg18](1-22,X)x2
	GM15012	arr[hg18](1-22)x2,(XY)x1	arr[hg18](1-22)x2,(XY)x1
	GM15099	46,XY,der(2)t(2;11)(p25.3;q14.1).ish der(2)t(2;11)(p25.3;q14.1)(wcp11+).arr[hg18] 2p25.3(2771-318895)x1,11q14.1q25(79242994-134449982)x3	46,XY,der(2)(11qter->11q14.1::2p25.3->2qter).ish der(2)t(2;11)(p25.3;q14.1)(wcp11+).arr[hg18] 2p25.3(2771-318895)x1,11q14.1q25(79242994-134449982)x3
	GM15186	46,XY,t(1;2)(p31;q14.2).arr[hg18] 2q14.3q21.3(125259580-135844724)x1,2q21.3q22.1(136123914-137434475)x1	46,XY,t(1;2)(2qter->2q14.2::1p31->1qter;2pter->2q14.2::1p31->1pter).arr[hg18] 2q14.3q21.3(125259580-135844724)x1,2q21.3q22.1(136123914-137434475)x1
	GM15232	46,XX,t(11;12)(q24;q22).ish t(11;12)(wcp11+,wcp12+;wcp12+,wcp11+).arr[hg18](1-22,X)x2	46,XX,t(11;12)(11pter->11q24::12q22->12qter;12pter->12q22::11q24->11qter).ish t(11;12)(wcp11+,wcp12+;wcp12+,wcp11+).arr[hg18](1-22,X)x2
	GM15603	46,XY.arr[hg18] 8p23.3q24.3(103564-1457732553)x2 hmz	46,XY.arr[hg18] 8p23.3q24.3(103564-1457732553)x2 hmz
	GM15913	46,XX,del(13)(q21.1q31).arr[hg18] 13q21.1q31.1(55951800-82710163)x1	46,XX,del(13)(pter->q21.1::q31->qter).arr[hg18] 13q21.1q31.1(55951800-82710163)x1
	GM16098	46,XX,del(5)(p15.2p13.2).arr[hg18] 3q12.2(101822745-101925168)x3,5p15.2p13.2(10608361-35281220)x1	46,XX,del(5)(5pter->5p15.5::5p13.2->5qter).arr[hg18] 3q12.2(101822745-101925168)x3,5p15.2p13.2(10608361-35281220)x1
	GM16158	46,XY.arr[hg18](1-22)x2,(XY)x1	46,XY.arr[hg18](1-22)x2,(XY)x1
	GM16268	46,XX. ish 22p11.1(D22Z1x2),22q11.1(TUPLEx2),22qter(D22S1726x2,ARSAx2).arr[hg18](1-22,X)x2	46,XX. ish 22p11.1(D22Z1x2),22q11.1(TUPLEx2),22qter(D22S1726x2,ARSAx2).arr[hg18](1-22,X)x2
	GM16362	47,XY,+del(22)(q11.2q13.3).ish del(22)(q11.2q13.3)(D22Z1+,TUPLE1-,EWSR1-,ARSA+,D22S1726+).arr[hg18] 22q11.1q11.21(15847411-20903975)x3,22q11.22(20645077-20903975)x1,22q13.2q13.33(41609558-49581309)x3	47,XY,+del(22)(pter->q11.2::q13.3->qter).ish del(22)(q11.2q13.3)(D22Z1+,TUPLE1-,EWSR1-,ARSA+,D22S1726+).arr[hg18] 22q11.1q11.21(15847411-20903975)x3,22q11.22(20645077-20903975)x1,22q13.2q13.33(41609558-49581309)x3
	GM16438	46,XY,t(1;18)(q32.1;q22.1).arr[hg18](1-22)x2,(XY)x1	46,XY,t(1;18)(1pter->1q32.1::18q22.1->18qter;18pter->18q22.1::1q32.1->1qter).arr[hg18](1-22)x2,(XY)x1
	GM16440	46,XX,t(14;18)(q21;q22.1).arr[hg18](1-22,X)x2	46,XX,t(14;18)(14pter->14q21::18q22.1->18qter;18pter->18q22.1::14q21->14qter).arr[hg18](1-22,X)x2
	GM16445	46,XY,der(18)t(17;18)(q25.1;p11.32).ish der(18)t(17;18)(q25.1;p11.32)(D17S2200+,wcp18+,D18S552-,D18S1390+).arr[hg18] 17q25.1q25.3(72130435-78643088)x3,18p11.32(1542-1824649)x1	46,XY,der(18)t(17;18)(17qter->17q25.1::18p11.32->18qter).ish der(18)t(17;18)(q25.1;p11.32)(D18S1390+,wcp18+,D18S552-,D17S2200+).arr[hg18] 17q25.1q25.3(72130435-78643088)x3,18p11.32(1542-1824649)x1
	GM16447	46,XY,del(18)(q22.1).ish del(18)(q22.1)(VIJ2yRM2050-).arr[hg18] 18q22.1q23(62725247-76116029)x1	46,XY,del(18)(pter->q22.1:).ish del(18)(q22.1)(VIJ2yRM2050-).arr[hg18] 18q22.1q23(62725247-76116029)x1
	GM16449	46,XY,del(18)(q22.3).ish del(18)(q22.3)(D18S1390-).arr[hg18] 18q22.3q23(70494247-76116029)x1	46,XY,del(18)(pter->q22.3:).ish del(18)(q22.3)(D18S1390-).arr[hg18] 18q22.3q23(70494247-76116029)x1
	GM16451	46,XY,der(18)t(18;21)(q21.3;q22.3).ish der(18)t(18;21)(VIJ2yRM2050-,D21S1575+),6p25.3p25.3(6ptel48x2).arr[hg18] 6p25.3(202340-327897)x1,16p12.3p12.2(20420269-20761355)x4,16p11.2(32187844-32787273)x1,18q21.32q23(55210763-76116029)x1,21q22.3(44431958-46893547)x3	46,XY,der(18)(18pter->18q21.3::21q22.3->21qter).ish der(18)t(18;21)(VIJ2yRM2050-,D21S1575+),6p25p25(6ptel48x2).arr[hg18] 6p25.3(202340-327897)x1,16p12.3p12.2(20420269-20761355)x4,16p11.2(32187844-32787273)x1,18q21.32q23(55210763-76116029)x1,21q22.3(44431958-46893547)x3
	GM16453	45,X,der(Y;18)(p11.2;q21.3).ish derder(Y;18)(p11.2;q21.3)(SRY+).arr[hg18] Yp11.2Yq11.23(10356248-27008520)x0,18q21.32q23(54709843-76116029)x1	45,X,der(Y;18)(18pter->18q21.3::Yp11.2->Ypter).ish der(Y;18)(p11.2;q21.3)(SRY+).arr[hg18] Yp11.2Yq11.23(10356248-27008520)x0,18q21.32q23(54709843-76116029)x1
	GM16455	46,XX,del(18)(q22.3).ish del(18)(q22.3)(VIJ2yRM2050-).arr[hg18] 9p24.3(248077-411413)x3,18q22.3q23(69578872-76116029)x1	46,XX,del(18)(pter->q22.3:).ish del(18)(q22.3)(VIJ2yRM2050-).arr[hg18] 9p24.3(248077-411413)x3,18q22.3q23(69578872-76116029)x1
	GM16457	46,XX,del(18)(q22.3).ish del(18)(q22.3)(18qtel11-).arr[hg18] 13q12.12(22417917-23814077)x3,18q22.3(70768490-76116029)x1	46,XX,del(18)(pter->q22.3:).ish del(18)(q22.3)(18qtel11-).arr[hg18] 13q12.12(22417917-23814077)x3,18q22.3(70768490-76116029)x1
	GM16459	46,XY,der(18)t(7;18)(p22;q22.1)[21]/46,XY,der(1)t(1;2)(q43;q33),der(18)t(7;18)(p22;q22.1)[19].ish der(1)t(1;2)(q43;q33)(D1S3738-,D2S447+),der(18)t(7;18)(p22;q22.1)(wcp18+,D18S552+,D18S1390-,G31341+).arr[hg18] 1q43(237416656-247185973)x1˜2,2q33.1q37.3(197827635-242716210)x2˜3,7p22.3p22.2(52898-4348872)x3,18q22.1q23(63455659-76116029)x1	46,XY,der(18)(18pter->18q22.1::7p22->7pter)[21]/46,XY,der(1)(1pter->1q43::2q33->2qter),der(18)(18pter->18q22.1::7p22->7pter)[19].ish der(1)t(1;2)(q43;q33)(D1S3738-,D2S447+),der(18)t(7;18)(p22;q22.1)(wcp18+,D18S552+,D18S1390-,G31341+).arr[hg18] 1q43(237416656-247185973)x1˜2,2q33.1q37.3(197827635-242716210)x2˜3,7p22.3p22.2(52898-4348872)x3,18q22.1q23(63455659-76116029)x1
	GM16580	46,XY,r(18)(p11.32q23)dup(21.3q23).ish r(18)(wcp18+).arr[hg18] 18p11.32(1542-1626726)x1,18q21.33q23(58567705-72117555)x3,18q23(72120973-76116029)x1	46,XY,r(18)(::p11.32->q23::q21.3->q23::).ish r(18)(wcp18+).arr[hg18] 18p11.32(1542-1626726)x1,18q21.33q23(58567705-72117555)x3,18q23(72120973-76116029)x1
	GM16582	46,XY,r(18)(p11.31q23).ish r(18)(wcp18+).arr[hg18] 18p11.32p11.31(1542-3995424)x1,18q23(72944842-76116029)x1	46,XY,r(18)(::p11.31->q23::).ish r(18)(wcp18+).arr[hg18] 18p11.32p11.31(1542-3995424)x1,18q23(72944842-76116029)x1
	GM16584	46,XX,del(18)(p11.2).arr[hg18] 18p11.32p11.22(1542-9852894)x1	46,XX,del(18)(:p11.2->qter).arr[hg18] 18p11.32p11.22(1542-9852894)x1
	GM16586	45,X,der(Y;18)(p11.1;p11.2).ish der(Y;18)(p11.1;p11.2)(SRY+).arr[hg18] Yp11.1Yq11.23(11244519-27008520)x0,18p11.32p11.21(1542-13620634)x1	45,X,der(Y;18)(Ypter->Yp11.1::18p11.2->18qter).ish der(Y;18)(p11.1;p11.2).arr[hg18] Yp11.1Yq11.23(11244519-27008520)x0,18p11.32p11.21(1542-13620634)x1
	GM16593	46,XX,del(5)(p15.3p14).ish del(5)(p15.3p14)(C84C11T7+,D5S721-,D5S23-,EGR1+).arr[hg18] 5p15.31p14.3(7607264-22321719)x1,14q24.3q31.1(77971893-80669264)x1	46,XX,del(5)(pter->p15.3::p14->qter).ish del(5)(p15.3p14)(C84C11T7+,D5S721-,D5S23-,EGR1+).arr[hg18] 5p15.31p14.3(7607264-22321719)x1,14q24.3q31.1(77971893-80669264)x1
	GM16595	46,XX,del(5)(p15.2p14).ish del(5)(p15.2p14)(C84C11T7+,D5S721-,D5S23-,EGR1+).arr[hg18] 5p15.2p14.2(8686804-24072399)x1	46,XX,del(5)(pter->p15.2::p14->qter).ish del(5)(p15.2p14)(C84C11T7+,D5S721-,D5S23-,EGR1+).arr[hg18] 5p15.2p14.2(8686804-24072399)x1
	GM16598	46,XY,del(5)(p15.2p13.2).ish del(5)(p15.2p13.2)(C84C11T7+,D5S721+,D5S23+,EGR1+).arr[hg18] 3q12.2(101822745-101925168)x3,5p15.2p13.2(10608361-35281220)x1	46,XY,del(5)(pter->p15.2::p13.2->qter).ish del(5)(p15.2p13.2)(C84C11T7+,D5S721+,D5S23+,EGR1+).arr[hg18] 3q12.2(101822745-101925168)x3,5p15.2p13.2(10608361-35281220)x1
	GM16718	arr[hg18] Yq11.223q11.23(24258486-26514634)x0	arr[hg18] Yq11.223q11.23(24258486-26514634)x0
	GM16736	46,XY,t(9;22)(p22;q11.2).ish t(9;22)(ARSA+,TUPLE1-;TUPLE1+,ARSA-).arr[hg18](1-22)x2,(XY)x1	46,XY,t(9;22)(22qter->22q11.2::9p22->9qter;22pter->22q11.2::9p22->9pter).ish ish t(9;22)(ARSA+,TUPLE1-;TUPLE1+,ARSA-).arr[hg18](1-22)x2,(XY)x1
	GM16808	46,XX.arr[hg18](1-22,X)x2	46,XX.arr[hg18](1-22,X)x2
	GM16809	46,XY.arr[hg18](1-22)x2,(XY)x1	46,XY.arr[hg18](1-22)x2,(XY)x1
	GM16810	46,XX.arr[hg18](1-22,X)x2 hmz	46,XX.arr[hg18](1-22,X)x2 hmz
	GM16994	46,XY.ish dup(15)(q11.2q13)(D15Z+,D15Z1+,142b22 amp,D15S63+,ICBD3+,PAR-5+,SNRPN+).arr[hg18] 15q11.2(18544068-20089383)x4	46,XY.ish dup(15)(q11.2q13)(D15Z+,D15Z1+,142b22 amp,D15S63+,ICBD3+,PAR-5+,SNRPN+).arr[hg18] 15q11.2(18544068-20089383)x4
	GM17437	46,XY,ins(11;6)(p14;q24q23).ish ins(11;6)(p14;q24q23)(wcp6+,wcp11+).arr[hg18] Yq11.223q11.23(24730684-26058046)x0,6q23.1(130790805-130915472)x1,10q22.1q22.3(74240578-78415351)x1,10q23.31q23.32(91189465-93020188)x1	46,XY,ins(11;6)(11pter->11p14::6q23->6q24::11p14->11qter;6pter->6q23::6q24->6qter).ish ins(11;6)(p14;q24q23)(wcp6+,wcp11+).arr[hg18] Yq11.223q11.23(24730684-26058046)x0,6q23.1(130790805-130915472)x1,10q22.1q22.3(74240578-78415351)x1,10q23.31q23.32(91189465-93020188)x1
	GM17486	46,XX.arr[hg18] 19p13.13p13.12(13781194-13944391)x3	46,XX.arr[hg18] 19p13.13p13.12(13781194-13944391)x3
	GM17867	47,XXY.arr[hg18](X)x2,(Y)x1	47,XXY.arr[hg18](X)x2,(Y)x1
	GM17938	46,XY.ish del(22)(q11.2q11.2)(TUPLE1-,N85A3+).arr[hg18] 22q11.21(17256415-19897219)x1	46,XY.ish del(22)(q11.2q11.2)(TUPLE1-,N85A3+).arr[hg18] 22q11.21(17256415-19897219)x1
	GM17941	46,X,der(X)t(X;1)(q21.1;q21.1),t(13;19)(p13;p13).arr[hg18] Xq21.1q28(76790070-154887040)x1,1q21.1q44(144812585-247190999)x3	46,X,der(X)(Xpter->Xq21.1::1q21.1->1qter),t(13;19)(19pter->19p13::13p13->13pter;13pter->13p13::19p13->19pter).arr[hg18] Xq21.1q28(76790070-154887040)x1,1q21.1q44(144812585-247190999)x3
	GM17942	46,XY,del(22)(q11.21q11.22).ish del(22)(q11.21q11.22)(TUPLE1-,N85A3+).arr[hg18] 22q11.21(17030682-19792611)x1	46,XY,del(22)(q11.21q11.22).ish del(22)(q11.21q11.22)(TUPLE1-,N85A3+).arr[hg18] 22q11.21(17030682-19792611)x1
	GM18052	arr[hg18](1-22,X)x2	arr[hg18](1-22,X)x2
	GM18311	46,XX,der(18)dup(18p)inv(p11.31p11.2).ish der(18)dup(18p)inv(p11.31p11.2)(D18S552-,wcp18+).arr[hg18] 18p11.32p11.31(1542-3634109)x1,18p11.31p11.21(3635392-15391751)x3	46,XX,der(18)(:p11.2->p11.31::p11.31->qter).ish der(18)dup(18p)inv(p11.31p11.2)(D18S552-,wcp18+).arr[hg18] 18p11.32p11.31(1542-3634109)x1,18p11.31p11.21(3635392-15391751)x3
	GM18319	46,XX,del(17)(p11.2p11.2).ish del(17)(p11.2p11.2)(LIS1+,FLI-).arr[hg18] 1p31.3(65627430-65728313)x3,17p11.2(16603638-20247639)x1	46,XX,del(17)(pter->p11.2::p11.2->qter).ish del(17)(p11.2p11.2)(LIS1+,FLI-).arr[hg18] 1p31.3(65627430-65728313)x3,17p11.2(16603638-20247639)x1
	GM18320	46,XX,del(17)(p11.2p11.2).ish del(17)(p11.2p11.2)(LIS1+,FLI-).arr[hg18] 6q26(162535965-162854134)x3,17p11.2(16704279-20270654)x1	46,XX,del(17)(pter->p11.2::p11.2->qter).ish del(17)(p11.2p11.2)(LIS1+,FLI-).arr[hg18] 6q26(162535965-162854134)x3,17p11.2(16704279-20270654)x2
	GM18322	46,XX,del(17)(p11.2p11.2).ish del(17)(p11.2p11.2)(LIS1+,FLI-).arr[hg18] 17p11.2(16007503-18693295)x1	46,XX,del(17)(pter->p11.2::p11.2->qter).ish del(17)(p11.2p11.2)(LIS1+,FLI-).arr[hg18] 17p11.2(16007503-18693295)x1
	GM18323	46,XX,del(17)(p11.2p11.2).ish del(17)(p11.2p11.2)(LIS1+,FLI-).arr[hg18] 6q26(162579025-162762467)x1,17p12p11.2(15694405-20493239)x1	46,XX,del(17)(pter->p11.2::p11.2->qter).ish del(17)(p11.2p11.2)(LIS1+,FLI-).arr[hg18] 6q26(162579025-162762467)x1,17p12p11.2(15694405-20493239)x1
	GM18324	46,XY,del(17)(p11.2p11.2).ish del(17)(p11.2p11.2)(LIS1+,FLI-).arr[hg18] 17p11.2(16697859-20294610)x1	46,XY,del(17)(pter->p11.2::p11.2->qter).ish del(17)(p11.2p11.2)(LIS1+,FLI-).arr[hg18] 17p11.2(16697859-20294610)x1
	GM18326	46,XY,del(17)(p11.2p11.2).ish del(17)(p11.2p11.2)(LIS1+,FLI-).arr[hg18] 16p13.3(1605456-1806665)x1,17p11.2(16860590-18405934)x1	46,XY,del(17)(pter->p11.2::p11.2->qter).ish del(17)(p11.2p11.2)(LIS1+,FLI-).arr[hg18] 16p13.3(1605456-1806665)x1,17p11.2(16860590-18405934)x1
	GM18329	46,XY.ish 18p11.3(D18S552x2).arr[hg18] 4q31.22(145061541-145176365)x1	46,XY.ish 18p11.3(D18S552x2).arr[hg18] 4q31.22(145061541-145176365)x1
	GM18331	46,XY.arr[hg18] Yq11.223q11.23(24317745-26566631)x0	46,XY.arr[hg18] Yq11.223q11.23(24317745-26566631)x0
	GM18332	46,XY.arr[hg18] Yq11.222(19074170-23298583)x0,Yq11.23(26566630-26730518)x0	46,XY.arr[hg18] Yq11.222(19074170-23298583)x0,Yq11.23(26566630-26730518)x0
	GM18333	arr[hg18] Yq11.222q11.23(19064550-26725428)x0	arr[hg18] Yq11.222q11.23(19064550-26725428)x0
	GM18334	arr[hg18] Xp22.31(8555819-8662277)x2,Yq11.223q11.23(24317745-26566631)x0	arr[hg18] Xp22.31(8555819-8662277)x2,Yq11.223q11.23(24317745-26566631)x0
	GM18335	arr[hg18](1-22)x2,(XY)x1	arr[hg18](1-22)x2,(XY)x1
	GM18336	arr[hg18] Yq11.223q11.23(24138442-26590133)x0	arr[hg18] Yq11.223q11.23(24138442-26590133)x0
	GM18337	arr[hg18] Yq11.223q11.23(24329541-26465786)x0	arr[hg18] Yq11.223q11.23(24329541-26465786)x0
	GM18338	arr[hg18](1-22)x2,(XY)x1	arr[hg18](1-22)x2,(XY)x1
	GM18339	arr[hg18] Yq11.223q11.23(24138442-26566631)x0	arr[hg18] Yq11.223q11.23(24138442-26566631)x0
	GM18340	arr[hg18] Yq11.223q11.23(24258486-26589550)x0	arr[hg18] Yq11.223q11.23(24258486-26589550)x0
	GM18378	46,XX.arr[hg18](1-22,X)x2	46,XX.arr[hg18](1-22,X)x2
	GM18381	46,XY.arr[hg18] 15q11.2(18846746-20089383)x1,15q11.2(20224750-20852202)x3,15q11.2(21902410-22054764)x1	46,XY.arr[hg18] 15q11.2(18846746-20089383)x1,15q11.2(20224750-20852202)x3,15q11.2(21902410-22054764)x1
	GM18825	46,XX,t(5;10)(p13.3;q21.1).ish t(5;10)(wcp5+,wcp10+;wcp10+,wcp5+).arr[hg18] 7q34(142030226-142154515)x1	46,XX,t(5;10)(5qter->5p13.3::10q21.1->10qter;10pter->10q21.1::5p13.3->5pter).ish t(5;10)(wcp5+,wcp10+;wcp10+,wcp5+).arr[hg18] 7q34(142030226-142154515)x1
	GM18826	46,X,t(X;5)(q24;q13).ish t(X;5)(wcpX+,wcp5+;wcp5+,wcpX+).arr[hg18](1-22,X)x2	46,X,t(X;5)(Xpter->Xq24::5q13->5qter;5pter->5q13::Xq24->Xqter).ish t(X;5)(wcpX+,wcp5+;wcp5+,wcpX+).arr[hg18](1-22,X)x2
	GM18827	46,XX,t(15;16)(q24.1;q24).ish t(15;16)(D15S936-,16qte148+;16qte148-,D15S936+).arr[hg18] 1p36.33p36.32(696949-3060182)x1	46,XX,t(15;16)(15pter->15q24.1::16q24->16qter;16pter->16q24::15q24.1->15qter).ish t(15;16)(D15S936-,16qte148+;16qte148-,D15S936+).arr[hg18] 1p36.33p36.32(696949-3060182)x1
	GM18828	46,Y,inv(X)(q27q28).ish inv(X)(wcpX+).arr[hg18] 1q31.3(195050236-195168376)x3,4p16.1(9435727-9575691)x3	46,Y,inv(X)(pter->q27::q28->q27::q28->qter).ish inv(X)(wcpX+).arr[hg18] 1q31.3(195050236-195168376)x3,4p16.1(9435727-9575691)x3
	GM19155	46,X,t(Y;17)(q12;q23).ish t(Y;17)(SRY+,D17S928+;D17S928-,SRY-).arr[hg18](1-22)x2,(XY)x1	46,X,t(Y;17)(Ypter->Yq12::17q23->17qter;17pter->17q23::Yq12->Yqter).ish t(Y;17)(SRY+,D17S928+;D17S928-,SRY-).arr[hg18](1-22)x2,(XY)x1
	GM19344	46,XX,t(1;5)(p22;q13).arr[hg18](1-22,X)x2	46,XX,t(1;5)(5qter->5q13::1p22->1qter;5pter->5q13::1p22->1pter).arr[hg18](1-22,X)x2
	GM19345	46,XX,t(5;7)(q12.2;q21.2)mat.arr[hg18](1-22,X)x2	46,XX,t(5;7)(5pter->5q12.2::7q21.2->7qter;7pter->7q21.2::5q12.2->5qter)mat.arr[hg18](1-22,X)x2
	GM19715	47,XX,+mar[8]/46,XX[17].ish der(15)dup(15q)inv(15)(q25q26.3)(D15S936+,D15Z1-,SNRPN-,PML-,D15S936+).arr[hg18] 1q23.3(159763523-159905125)x3,9p24.1(5090290-5226822)x3,15q25.3q26.3(85017991-98939019)x2˜3	47,XX,+mar[8]/46,XX[17].ish der(15)dup(15q)inv(15)(q25q26.3)(D15S936+,D15Z1-,SNRPN-,PML-,D15S936+).arr[hg18] 1q23.3(159763523-159905125)x3,9p24.1(5090290-5226822)x3,15q25.3q26.3(85017991-98939019)x2˜3
	GM19926	46,XX,der(6)t(6;?21)(p25;?p11.2).ish der(6)t(6;?21)(p25;?p11.2)(6ptel48-,D6Z1+,D15Z1-).arr[hg18] 6p25.3(94648-2480663)x1	46,XX,der(6)(?21pter->?p11.2::6p25->6qter).ish der(6)t(6;?21)(p25;?p11.2)(6ptel48-,D6Z1+,D15Z1-).arr[hg18] 6p25.3(94648-2480663)x1
	GM19999	46,XX,del(21)(q22.1).ish del(21)(q22.1)(wcp21+,D21S1575-).arr[hg18] 21q22.12q22.3(36158762-46921373)x1,22q11.21(17266888-17406049)x3	46,XX,del(21)(pter->q22.1:).ish del(21)(q22.1)(wcp21+,D21S1575-).arr[hg18] 21q22.12q22.3(36158762-46921373)x1,22q11.21(17266888-17406049)x3
	GM20022	46,XY,dup(3)(q21q29).ish dup(3)(q21q29)(wcp3+,D3S4560+).arr[hg18] 3q22.2q29(136044785-197137370)x3	46,XY,dup(3)(pter->q29::q21->qter).ish dup(3)(q21q29)(wcp3+,D3S4560+).arr[hg18] 3q22.2q29(136044785-197137370)x3
	GM20027	45,X.arr[hg18](X)x1,(Y)x0	45,X.arr[hg18](X)x1,(Y)x0
	GM20087	46,XX,dup(18)(q12.3q22).ish dup(18)(q12.3q22)(wcp18+).arr[hg18] 4q31.21q31.22(144975019-145163047)x1,18q12.3q22.1(35775026-61034249)x3	46,XX,dup(18)(pter->q22::q12.3->qter).ish dup(18)(q12.3q22)(wcp18+).arr[hg18] 4q31.21q31.22(144975019-145163047)x1,18q12.3q22.1(35775026-61034249)x3
	GM20118	arr[hg18] Yq11.223q11.23(23948756-27079691)x2	arr[hg18] Yq11.223q11.23(23948756-27079691)x2
	GM20125	46,X,der(Y)t(Y;10)(q12;q23.1).ish der(Y)t(Y;10)(q12;q23.1)(SRY+,RP11-539D10+,DYZ1+,D10S2490+,wcp10+).arr[hg18] 10q23.1q26.3(82478696-135356682)x3	46,X,der(Y)(Ypter->Yq12::10q23.1->10qter).ish der(Y)t(Y;10)(q12;q23.1)(SRY+,RP11-539D10+,DYZ1+,D10S2490+,wcp10+).arr[hg18] 10q23.1q26.3(82478696-135356682)x3
	GM20200	47,XY,+idic(15)(q13).ish idic(15)(q13)(D15Z1++,D15S11++,GABRB3++).arr[hg18] 1q31.3(195065175-195168376)x1,15q11.1q13.1(18276328-26752525)x4	47,XY,+idic(15)(pter->q13::q13->pter).ish idic(15)(q13)(D15Z1++,D15S11++,GABRB3++).arr[hg18] 1q31.3(195065175-195168376)x1,15q11.1q13.1(18276328-26752525)x4
	GM20201	47,XX,+idic(15)(q13).ish idic(15)(q13)(D15Z1++,D15S11++,GABRB3++).arr[hg18] 15q11.1q13.3(18276328-30630402)x4	47,XX,+idic(15)(pter->q13::q13->pter).ish idic(15)(q13)(D15Z1++,D15S11++,GABRB3++).arr[hg18] 15q11.1q13.3(18276328-30630402)x4
	GM20220	46,XY,dup(15)(q11.2q13).ish dup(15)(q11.2q13)(D15Z1++,D15S11++,GABRB3++).arr[hg18] 15q11.2q13.1(20224750-26733785)x4	46,XY,dup(15)(pter->q13::q11.2->qter).ish dup(15)(q11.2q13)(D15Z1++,D15S11++,GABRB3++).arr[hg18] 15q11.2q13.1(20224750-26733785)x4
	GM20263	46,XY,der(10)t(8;10)(q24.2;q26.2)mat.ish der(10)t(8;10)(q24.2;q26.2)(D10Z1+,D8S1925+,D10S2490-).arr[hg18] 4q31.22(145061541-145163047)x1,8q24.21q24.3(129631393-146268947)x3,10q26.2q26.3(129685704-135356682)x1	46,XY,der(10)(10pter->10q2621::8q24.2->qter)mat.ish der(10)t(8;10)(q24.2;q26.2)(D10Z1+,D8S1925+,D10S2490-).arr[hg18] 4q31.22(145061541-145163047)x1,8q24.21q24.3(129631393-146268947)x3,10q26.2q26.3(129685704-135356682)x1
	GM20304	46,XY,dup(15)(q11.2q12)mat.ish dup(15)(q11.2q12)(D15Z1+,RP11-142b22 amp,D15S11+,GABRB3+)mat.arr[hg18] 15q11.2(18525979-20232428)x4,15q13.3(30245952-30664264)x1	46,XY,dup(15)(pter->q12::q11.2->qter)mat.ish dup(15)(q11.2q12)(D15Z1+,RP11-142b22 amp,D15S11+,GABRB3+)mat.arr[hg18] 15q11.2(18525979-20232428)x4,15q13.3(30245952-30664264)x1
	GM20305	46,XX,dup(15)(q11.2q12).ish dup(15)(q11.2q12)(D15Z1+,RP11-142b22 amp,D15S11+,GABRB3+).arr[hg18] 15q11.2(18544067-20089383)x4	46,XX,dup(15)(pter->q12::q11.2->qter).ish dup(15)(q11.2q12)(D15Z1+,RP11-142b22 amp,D15S11+,GABRB3+).arr[hg18] 15q11.2(18544067-20089383)x4
	GM20311	46,XY,t(8;9)(p11.2;q13).arr[hg18](1-22)x2,(XY)x1	46,XY,t(8;9)(9qter->9q13::8p11.2->8qter;9pter->9q13::8p11.2->8pter).arr[hg18](1-22)x2,(XY)x1
	GM20366	47,XY,+idic(15)(q13).ish idic(15)(q13)(D15Z1++,D15S11++,GABRB3++).arr[hg18] 15q11.2q13.3(20224750-30408507)x4	47,XY,+idic(15)(pter->q13::q13->pter).ish idic(15)(q13)(D15Z1++,D15S11++,GABRB3++).arr[hg18] 15q11.2q13.3(20224750-30408507)x4
	GM20375	46,XY,del(15)(q11.2q13).ish del(15)(q11.2q13)(D15Z1+,D15S10/UBE-,PML+).arr[hg18] 15q11.2q13.1(21192942-26710799)x1,19q13.42(59960027-60071456)x1	46,XY,del(15)(pter->q11.2::q13->qter).ish del(15)(q11.2q13)(D15Z1+,D15S10/UBE-,PML+).arr[hg18] 15q11.2q13.1(21192942-26710799)x1,19q13.42(59960027-60071456)x1
	GM20406	46,XY,del(15)(q11.2q13)pat.ish del(15)(q11.2q13)(D15Z1+,SNRPN-,PML+).arr[hg18] 3q12.2(101822746-101925076)x3,15q11.2q13.1(20224751-26500067)x1	46,XY,del(15)(pter->q11.2::q13->qter)pat.ish del(15)(q11.2q13)(q11.2q13)(D15Z1+,SNRPN-,PML+).arr[hg18] 3q12.2(101822746-101925076)x3,15q11.2q13.1(20224751-26500067)x1
	GM20408	46,XX.ish 15p11.1q22(D15Z1,D15S10/UBE,PML)x2.arr[hg18] 15q11.1q22.2(18331686-60382612)x2 hmz,15q26.2q26.3(93938257-99909256)x2 hmz	46,XX.ish 15p11.1q22(D15Z1,D15S10/UBE,PML)x2.arr[hg18] 15q11.1q22.2(18331686-60382612)x2 hmz,15q26.2q26.3(93938257-99909256)x2 hmz
	GM20409	46,XY,inv(9)(p11q13).ish 15p11.1q22(D15Z1,D15S10/UBE,PML)x2.arr[hg18] 11p15.4(9604412-10107157)x1,15q11.1q26.3(18331686-99858666)x2 hmz	46,XY,inv(9)(pter->p11::q13->p11::q13->qter).ish 15p11.1q22(D15Z1,D15S10/UBE,PML)x2.arr[hg18] 11p15.4(9604412-10107157)x1,15q11.1q26.3(18331686-99858666)x2 hmz
	GM20410	46,XX,del(15)(q11.2q13).ish del(15)(q11.2q13)(D15Z1+,D15S10/UBE-,PML+).arr[hg18] 15q11.2q13.1(20224750-26718813)x1	46,XX,del(15)(pter->q11.2::q13->qter).ish del(15)(q11.2q13)(D15Z1+,D15S10/UBE-,PML+).arr[hg18] 15q11.2q13.1(20224750-26718813)x1
	GM20411	46,XX,del(15)(q11.2q13).ish del(15)(q11.2q13)(D15Z1+,D15S10/UBE-,PML+).arr[hg18] 15q11.2q13.1(21192942-26234399)x1	46,XX,del(15)(pter->q11.2::q13->qter).ish del(15)(q11.2q13)(D15Z1+,D15S10/UBE-,PML+).arr[hg18] 15q11.2q13.1(21192942-26234399)x1
	GM20418	47,XX,+idic(15)(q13).ish idic(15)(q13)(D15Z1++,D15S11++,GABRB3++).arr[hg18] 15q11.1q13.1(18276328-26733785)x4	47,XX,+idic(15)(pter->q13::q13->pter).ish idic(15)(q13)(D15Z1++,D15S11++,GABRB3++).arr[hg18] 15q11.1q13.1(18276328-26733785)x4
	GM20419	47,XX,+idic(15)(q13).ish idic(15)(q13)(D15Z1++,D15S11++,GABRB3++).arr[hg18] 7q34(141715775-142203700)x1,7q35(143527172-143743198)x1,9q31.3(110691440-111004281)x3,15q11.1q13.1(18276328-26234399)x4	47,XX,+idic(15)(pter->q13::q13->pter).ish idic(15)(q13)(D15Z1++,D15S11++,GABRB3++).arr[hg18] 7q34(141715775-142203700)x1,7q35(143527172-143743198)x1,9q31.3(110691440-111004281)x3,15q11.1q13.1(18276328-26234399)x4
	GM20434	arr[hg18] Yq11.223(22650981-23046504)x0	arr[hg18] Yq11.223(22650981-23046504)x0
	GM20435	46,X,dic(Y)(q11.221)[44]/45,X[6].ish dic(Y)(q11.221)(DXYS129/DXYS153++,SRY++,DYZ3++,DYZ1-,Z43206-).arr[hg18] Yp11.31p11.221(2710425-18073907)x2,Yq11.222q12(19074170-27209311)x0,6q26(162289846-162395046)x1	46,X,dic(Y)(pter->q11.221::q11.221->pter)[44]/45,X[6].ish dic(Y)(q11.221)(DXYS129/DXYS153++,SRY++,DYZ3++,DYZ1-,Z43206-).arr[hg18] Yp11.31p11.221(2710425-18073907)x2,Yq11.222q12(19074170-27209311)x0,6q26(162289846-162395046)x1
	GM20501	46,XX,del(13)(q22q32).ish del(13)(q22q32)(D13S319+,D13S25+,D13S1825+).arr[hg18] 13q22.2q32.1(75400553-96244573)x1	46,XX,del(13)(pter->q22::q32->qter).ish del(13)(q22q32)(D13S319+,D13S25+,D13S1825+).arr[hg18] 13q22.2q32.1(75400553-96244573)x1
	GM20545	46,XY,dup(15)(q11.2q13)[48]/46,XY,der(13)t(1;13)(q11;p13),dup(15)(q11q13)[2].ish dup(15)(q11.2q13)(D15Z1+,D15S11++,GABRB3++).arr[hg18] 15q11.2(19781828-20089383)x1,15q11.2q13.1(20224750-26500067)x3	46,XY,dup(15)(pter->q13::q11.2->qter)[48]/46,XY,der(13)(1qter->1q11::13p13->13qter),dup(15)(pter->q13::q11.2->qter)[2].ish dup(15)(q11.2q13)(D15Z1+,D15S11++,GABRB3++).arr[hg18] 15q11.2(19781828-20089383)x1,15q11.2q13.1(20224750-26500067)x3
	GM20547	47,XY,+idic(15)(q13).ish idic(15)(q13)(D15Z1++,D15S11++,GABRB3++).arr[hg18] 15q11.1q13.3(18276328-30466909)x4	47,XY,+idic(15)(pter->q13::q13->pter).ish idic(15)(q13)(D15Z1++,D15S11++,GABRB3++).arr[hg18] 15q11.1q13.3(18276328-30466909)x4
	GM20548	47,XY,+idic(15)(q13).ish idic(15)(q13)(D15Z1++,D15S11++,GABRB3++).arr[hg18] Yq11.221(14435901-14625236)x2,15q11.1q13.1(18276328-26500067)x4,16p12.2(21503801-21650621)x1	47,XY,+idic(15)(pter->q13::q13->pter).ish idic(15)(q13)(D15Z1++,D15S11++,GABRB3++).arr[hg18] Yq11.221(14435901-14625236)x2,15q11.1q13.1(18276328-26500067)x4,16p12.2(21503801-21650621)x1
	GM20550	47,XY,+idic(15)(q13).ish idic(15)(q13)(D15Z1++,D15S11++,GABRB3++).arr[hg18] 15q11.2q13.1(20083880-26741734)x4	47,XY,+idic(15)(pter->q13::q13->pter).ish idic(15)(q13)(D15Z1++,D15S11++,GABRB3++).arr[hg18] 15q11.2q13.1(20083880-26741734)x4
	GM20556	47,XY,+idic(15)(q13).ish idic(15)(q13)(D15Z1++,D15S11++,GABRB3++).arr[hg18] Yq11.223q11.23(23920264-27079691)x2,15q11.1q13.3(18276329-30557740)x4	47,XY,+idic(15)(pter->q13::q13->pter).ish idic(15)(q13)(D15Z1++,D15S11++,GABRB3++).arr[hg18] Yq11.223q11.23(23920264-27079691)x2,15q11.1q13.3(18276329-30557740)x4
	GM20562	47,XX,+idic(15)(q13).ish idic(15)(q13)(D15Z1++,D15S11++,GABRB3++).arr[hg18] 15q11.1q13.2(18276328-28289575)x4,15q13.2q13.3(28595221-30299500)x3	47,XX,+idic(15)(pter->q13::q13->pter).ish idic(15)(q13)(D15Z1++,D15S11++,GABRB3++).arr[hg18] 15q11.1q13.2(18276328-28289575)x4,15q13.2q13.3(28595221-30299500)x3
	GM20567	46,XY,inv(2)(p11.2q13).arr[hg18] 2p11.2(89571988-89904396)x1	46,XY,inv(2)(pter->p11.2::q13->p11.2::q13->qter).arr[hg18] 2p11.2(89571988-89904396)x1
	GM20568	46,XY,t(1;6)(q23;q13).arr[hg18](1-22)x2,(XY)x1	46,XY,t(1;6)(1pter->1q23::6q13->6qter;6pter->6q13::1q23->1qter).arr[hg18](1-22)x2,(XY)x1
	GM20569	46,XY,t(2;22)(q23;q13).ish t(2;22)(D22S1726+;D22S1726-).arr[hg18] Yq11.223q11.23(23957589-26833314)x2	46,XY,t(2;22)(2pter->2q23::22q13->22qter;22pter->22q13::2q23->2qter).ish t(2;22)(D22S1726+;D22S1726-).arr[hg18] Yq11.223q11.23(23957589-26833314)x2
	GM20570	47,XX,+der(14)t(12;14)(q24.31;q32.3)mat[8]/46,XX,der(14)t(12;14)(q24.31;q32.3)mat[2].ish der(14)t(12;14)(q24.31;q32.3)(D12S2343+).arr[hg18] 12q24.31q24.33(120695403-132287718)x3,14q11.2q32.32(19487380-102539124)x2˜3,14q32.33(105472708-106271867)x0	47,XX,+der(14)(14pter->14q32.2::12q24.31->12qter)mat[8]/46,XX,der(14)(14pter->14q32.2::12q24.31->12qter)mat[2].ish der(14)t(12;14)(q24.31;q32.3)(D12S2343+).arr[hg18] 12q24.31q24.33(120695403-132287718)x3,14q11.2q32.32(19487380-102539124)x2˜3,14q32.33(105472708-106271867)x0
	GM20571	46,XX,t(9;19)(q22.3;q13.1).arr[hg18](1-22,X)x2	46,XX,t(9;19)(9pter->9q22.3::19q13.1->19qter;19pter->19q13.1::9q22.3->9qter).arr[hg18](1-22,X)x2
	GM20738	arr[hg18](1-22)x2,(XY)x1	arr[hg18](1-22)x2,(XY)x1
	GM20743	46,XY.ish del(17)(p11.2p11.2)(LIS1+,FLI-).arr[hg18] 17p11.2(16680994-18663548)x1	46,XY.ish del(17)(p11.2p11.2)(LIS1+,FLI-).arr[hg18] 17p11.2(16680994-18663548)x1
	GM20916	47,XX,+idic(15)(q13),der(19)t(X;19)(q21;p13)[6]/46,XX,idic(15)(q13)[3]/46,XX,idic(15)(q13),r(8)[1].ish 8p23.3p23.3(D8S2333x2),8q24.3q24.2(VIJ2yRM2053x2).arr[hg18] Xq21.33q28(95392004-153561333)x2˜3,4q35.1q35.2(182999117-191210542)x2˜3,15q11.1q13.3(18276328-30436012)x4	47,XX,+idic(15)(pter->q13::q13->pter),der(19)t(X;19)(Xqter->Xq21::19p13->19qter)[6]/46,XX,idic(15))(pter->q13::q13->pter)[3]/46,XX,idic(15))(pter->q13::q13->pter),r(8)(::p23->q24.3::)[1].ish 8p23.3p23.3(D8S2333x2),8q24.3q24.2(VIJ2yRM2053x2).arr[hg18] Xq21.33q28(95392004-153561333)x2˜3,4q35.1q35.2(182999117-191210542)x2˜3,15q11.1q13.3(18276328-30436012)x4
	GM21073	46,XY,t(15;17)(q24;q21.3).ish t(15;17)(PML+,D15S936-,RARA-,D17S2200+;PML-,RARA+,D15S936+,D17S2200-).arr[hg18](1-22)x2,(XY)x1	46,XY,t(15;17)(15pter->15q24::17q21.3->17qter;17pter->17q21.3::15q24->15qter).ish t(15;17)(PML+,D15S936-,RARA-,D17S2200+;PML-,RARA+,D15S936+,D17S2200-).arr[hg18](1-22)x2,(XY)x1
	GM21074	46,XX,inv(2)(p23q31).arr[hg18](1-22,X)x2	46,XX,inv(2)(pter->p23::q31->p23::q31>qter).arr[hg18](1-22,X)x2
	GM21075	46,XY,inv(9)(q22.3q34.1).ish inv(9)(q22.3q34.1)(wcp9+,D9S2168+).arr[hg18] 19q13.42(59929045-60039142)x1	46,XY,inv(9)(pter->q22.3::q34.1->q22.3::q34.1->qter).ish inv(9)(q22.3q34.1)(wcp9+,D9S2168+).arr[hg18] 19q13.42(59929045-60039142)x1
	GM21077	47,XX,inv(2)(p23q31.1),+14[7]/46,XX,inv(2)(p23q31.1)[18].arr[hg18] 14q11.1q32.33(18072111-106247258)x2˜3	47,XX,inv(2)(pter->p23::q31.1->p23::q31.1->qter),+14[7]/46,XX,inv(2)(pter->p23::q31.1->p23::q31.1->qter)[18].arr[hg18] 14q11.1q32.33(18072111-106247258)x2˜3
	GM21078	46,XY,t(2;6)(q32.2;q25.3).ish t(2;6)(wcp2+,D6S2522+;wcp2+,D6S2522-).arr[hg18] Xq21.1(79780758-79896667)x2,2q32.3q33.1(195336400-199705952)x1,6q24.2q24.3(144959666-147860161)x1	46,XY,t(2;6)(2pter->2q32.2::6q25.3->6qter;6pter->6q25.3::2q32.2->2qter).ish t(2;6)(wcp2+,D6S2522+;wcp2+,D6S2522-).arr[hg18] Xq21.1(79780758-79896667)x2,2q32.3q33.1(195336400-199705952)x1,6q24.2q24.3(144959666-147860161)x1
	GM21079	46,XY,t(1;2)(q31.2;p16).ish t(1;2)(wcp1+,wcp2+;wcp1+,wcp2+).arr[hg18] 2p16.2(54149444-54693118)x1	46,XY,t(1;2)(1pter->1q31.2::2p16->2pter;2qter->2p16::1q31.2->1qter).ish t(1;2)(wcp1+,wcp2+;wcp1+,wcp2+).arr[hg18] 2p16.2(54149444-54693118)x1
	GM21261	46,XX.arr[hg18](1-22,X)x2	46,XX.arr[hg18](1-22,X)x2
	GM21496	46,XY.arr[hg18](1-22)x2,(XY)x1	46,XY.arr[hg18](1-22)x2,(XY)x1
	GM21681	46,XX,der(6)t(Y;6)(p11.2;p24).ish der(6)t(Y;6)(p11.2;p24)(6PTEL48-,SRY+).arr[hg18] Yp11.31p11.2(2710425-4401114)x1,6p25.3p24.3(94648-10140080)x1	46,XX,der(6)(Ypter->Yp11.2::6p24->6qter).ish der(6)t(Y;6)(p11.2;p24)(6PTEL48-,SRY+).arr[hg18] Yp11.31p11.2(2710425-4401114)x1,6p25.3p24.3(94648-10140080)x1
	GM21698	46,XY,del(6)(q26).ish del(6)(q26)(wcp6+,D62522-).arr[hg18] 6q26q27(162860228-170761408)x1	46,XY,del(6)(pter->q26:).ish del(6)(q26)(wcp6+,D62522-).arr[hg18] 6q26q27(162860228-170761408)x1
	GM21699	46,XY,der(6)t(3;6)(p26;q26).ish der(6)t(3;6)(p26;q26)(wcp6+,D62522-,D3S4559+).arr[hg18] 3p26.3(35332-580373)x3,6q26q27(163580511-170824447)x1	46,XY,der(6)(6pter->q26::3p26-3pter).ish der(6)t(3;6)(p26;q26)(wcp6+,D62522-,D3S4559+).arr[hg18] 3p26.3(35332-580373)x3,6q26q27(163580511-170824447)x1
	GM21715	46,XY,dup(15)(q11.2q13).ish dup(15)(q11.2q13)(D15Z1+,D15S11++,GABRB3++).arr[hg18] 15q11.2(19535697-20089383)x3,15q11.2q13.1(21500758-26084762)x3	46,XY,dup(15)(pter->q13::q11.2->qter).ish dup(15)(q11.2q13)(D15Z1+,D15S11++,GABRB3++).arr[hg18] 15q11.2(19535697-20089383)x3,15q11.2q13.1(21500758-26084762)x3
	GM21729	46,XY,del(13)(q31q31).arr[hg18] 13q31.1q31.3(81513009-93319757)x1	46,XY,del(13)(pter->q31::q31->qter).arr[hg18] 13q31.1q31.3(81513009-93319757)x1
	GM21871	46,XX[23]/47,XX,+7[1]/47,XX,+21[1].arr[hg18] 1q21.3(150908324-151553628)x3,1q23.3(159784562-159903822)x3	46,XX[23]/47,XX,+7[1]/47,XX,+21[1].arr[hg18] 1q21.3(150908324-151553628)x3,1q23.3(159784562-159903822)x3
	GM21874	46,XY,del(18)(q12.1q12.3).arr[hg18] 18q12.1q12.3(24173974-37080361)x1	46,XY,del(18)(pter->q12.1::q12.3->qter).arr[hg18] 18q12.1q12.3(24173974-37080361)x1
	GM21877	46,XX,del(10)(p13p12.1).ish del(10)(p13p12.1)(D10S2488+,D10S2490+).arr[hg18] 10p13p12.1(13350742-25286350)x1,21q22.3(45556362-45884738)x3	46,XX,del(10)(pter->p13::p12.1->qter).ish del(10)(p13p12.1)(D10S2488+,D10S2490+).arr[hg18] 10p13p12.1(13350742-25286350)x1,21q22.3(45556362-45884738)x3
	GM21878	46,XX,+der(10)t(10;14)(q11.2;q11.2),-14.ish der(10)t(10;14)(q11.2;q11.2)(D10Z1+,D14Z1-).arr[hg18] 10p15.3q11.22(62796-49675196)x3,10q11.23(50867131-51265841)x3,14q11.1q11.2(18072111-20654824)x1	46,XX,+der(10)(10pter->10q11.2::14q11.2->14qter),-14.ish der(10)t(10;14)(q11.2;q11.2)(D10Z1+,D14Z1-).arr[hg18] 10p15.3q11.22(62796-49675196)x3,10q11.23(50867131-51265841)x3,14q11.1q11.2(18072111-20654824)x1
	GM21883	46,XY,r(15)(p11q26).arr[hg18] 15q23q26.2(69220114-95109688)x3,15q26.2q26.3(95110745-100276767)x1	46,XY,r(15)(::p11->q26.2::q23->q26.2::).arr[hg18] 15q23q26.2(69220114-95109688)x3,15q26.2q26.3(95110745-100276767)x1
	GM21884	46,XX,r(15)(p12q26)[18]/46,XX,r(15;?)(p12q26;?)[2].arr[hg18] 15q14(32514901-32643098)x1,15q26.3(97799969-100276767)x1	46,XX,r(15)(::p12->q26::)[18]/46,XX,r(15;?)(::p12->q26::?)[2].arr[hg18] 15q14(32514901-32643098)x1,15q26.3(97799969-100276767)x1
	GM21885	46,XY,r(15)(p12q26)[7]/46,XY[3].arr[hg18] 15q11.2(18655530-19183918)x3,15q15.3q21.1(41861695-44563035)x1,15q21.3(51152144-51352919)x1,15q26.3(96333144-100276767)x1	46,XY,r(15)(::p12->q26::)[7]/46,XY[3].arr[hg18] 15q11.2(18655530-19183918)x3,15q15.3q21.1(41861695-44563035)x1,15q21.3(51152144-51352919)x1,15q26.3(96333144-100276767)x1
	GM21886	46,XY,r(18)(p11q21).arr[hg18] 1q43(235297912-235507776)x3,18p11.32q11.1(1542-16805844)x1,18q21.2(50074209-50627694)x1,18q21.2q23(50763121-76116029)x1,22q11.21(17161533-17386984)x3	46,XY,r(18)(::p11->q21::).arr[hg18] 1q43(235297912-235507776)x3,18p11.32q11.1(1542-16805844)x1,18q21.2(50074209-50627694)x1,18q21.2q23(50763121-76116029)x1,22q11.21(17161533-17386984)x3
	GM21887	46,XX,del(15)(q11q13).arr[hg18] 15q11.2q13.1(20224751-26500067)x1	46,XX,del(15)(pter->q11::q13->qter).arr[hg18] 15q11.2q13.1(20224751-26500067)x1
	GM21889	46,XY,t(4;15)(q27;q12).ish t(4;15)(D15S11-,SNRPN+,GABRB3+,PML+;D15S11+,SNRPN+,GABRB3-,PML-).arr[hg18] 15q26.2q26.3(95653013-97424003)x1	46,XY,t(4;15)(4pter->4q27::15q12->15qter;15pter->15q12::4q27->4qter).ish t(4;15)(D15S11-,SNRPN+,GABRB3+,PML+;D15S11+,SNRPN+,GABRB3-PML-).arr[hg18] 15q26.2q26.3(95653013-97424003)x1
	GM21890	46,XY,t(4;15)(q27;q11.2).arr[hg18](1-22)x2,(XY)x1	46,XY,t(4;15)(4pter->4q27::15q11.2->15qter;15pter->15q11.2::4q27->4qter).arr[hg18](1-22)x2,(XY)x1
	GM21891	46,XY,t(4;15)(q27;q11.2).ish t(4;15)(SNRPN+,GABRB3+,PML+;D15Z1+,D15S11+,SNRPN+,GABRB3-,PML-).arr[hg18] 16p11.2(29520995-30085908)x1	46,XY,t(4;15)(4pter->4q27::15q11.2->15qter;15pter->15q11.2::4q27->4qter).ish t(4;15)(SNRPN+,GABRB3+,PML+;D15Z1+,D15S11+,SNRPN+,GABRB3-,PML-).arr[hg18] 16p11.2(29520995-30085908)x1
	GM21892	46,XX,t(3;7)(q26.31;q21.1)[21]/46,XX,t(3;7)(q26.31;q21.1),add(9)(p24)[3].arr[hg18] 12q21.32(87001042-87125234)x1	46,XX,t(3;7)(3pter->3q26.1::7q21.1->7qter;7pter->7q21.1::3q26.31->3qter)[21]/46,XX,t(3;7)(3pter->3q26.1::7q21.1->7qter;7pter->7q21.1::3q26.31->3qter),add(9)(?::9p24->9qter)[3].arr[hg18] 12q21.32(87001042-87125234)x1
	GM21893	46,XX,t(3;7)(q26.31;q21.1)[23]/47,XX,t(3;7)(q26.31;q21.1),+12[2].arr[hg18](1-22,X)x2	46,XX,t(3;7)(3pter->3q26.31::7q21.1->7qter;7pter->7q21.1::3q26.31->3qter)[23]/46,XX,t(3;7)(3pter->3q26.31::7q21.1->7qter;7pter->7q21.1::3q26.31->3qter),+12[2].arr[hg18](1-22,X)x2
	GM22031	arr[hg18] Yq11.222q11.223(19069178-23045444)x0,1q23.3(159780382-159905125)x3,6p25.3(202340-326137)x1	arr[hg18] Yq11.222q11.223(19069178-23045444)x0,1q23.3(159780382-159905125)x3,6p25.3(202340-326137)x1
	GM22032	arr[hg18] Yq11.223q11.23(24258486-26566631)x0,1q23.3(159763523-159905125)x1	arr[hg18] Yq11.223q11.23(24258486-26566631)x0,1q23.3(159763523-159905125)x1
	GM22049	47,XY,+idic(15)(q13).ish idic(15)(q13)(D15Z1++,D15S11++,GABRB3++).arr[hg18] 15q11.1q13.3(18276328-30276373)x4	47,XY,+idic(15)(pter->q13::q13->pter).ish idic(15)(q13)(D15Z1++,D15S11++,GABRB3++).arr[hg18] 15q11.1q13.3(18276328-30276373)x4
	GM22122	47,XYY[18]/46,XY[2].arr[hg18] Xp22.33(108464-2703624)x3,Yp11.31q12(2710425-27209311)x2	47,XYY[18]/46,XY[2].arr[hg18] Xp22.33(108464-2703624)x3,Yp11.31q12(2710425-27209311)x2
	GM22364	46,XY,dup(15)(q11q12).ish dup(15)(q11q12)(D15Z1+,GABRB3 enh,D15S11 enh).arr[hg18] Yq11.223(24935853-25078094)x0,8q22.3(103288416-103522127)x3,15q11.2(21033790-21884433)x3,15q11.2q13.1(22282965-26500067)x3	46,XY,dup(15)(pter->q12::q11->qter).ish dup(15)(q11q12)(D15Z1+,GABRB3 enh,D15S11 enh).arr[hg18] Yq11.223(24935853-25078094)x0,8q22.3(103288416-103522127)x3,15q11.2(21033790-21884433)x3,15q11.2q13.1(22282965-26500067)x3
	GM22397	46,XY,dup(15)(q11q13).ish dup(15)(q11q13)(D15Z1+,GABRB3 enh,D15S11 enh).arr[hg18] 15q11.2q13.1(21245026-26500067)x3	46,XY,dup(15)(pter->q13::q11->qter).ish dup(15)(q11q13)(D15Z1+,GABRB3 enh,D15S11 enh).arr[hg18] 15q11.2q13.1(21245026-26500067)x3
	GM22421	46,XY,del(11)(q24.2).arr[hg18] 11p15.5(198509-766925)x3,11q24.2q25(126668191-134944770)x1	46,XY,del(11)(pter->q24.2:).arr[hg18] 11p15.5(198509-766925)x3,11q24.2q25(126668191-134944770)x1
	GM22439	46,XX,del(11)(q24.1).arr[hg18] 11q24.1q25(123520151-134944770)x1	46,XX,del(11)(pter->q24.1:).arr[hg18] 11q24.1q25(123520151-134944770)x1
	GM22475	46,XX,del(11)(q24.1).arr[hg18] 11q24.1q25(122312997-134944770)x1	46,XX,del(11)(pter->q24.1:).arr[hg18] 11q24.1q25(122312997-134944770)x1
	GM22478	46,XX,del(11)(q24.1).arr[hg18] 11q24.1q25(123656064-134944770)x1	46,XX,del(11)(pter->q24.1:).arr[hg18] 11q24.1q25(123656064-134944770)x1
	GM22480	46,XX,del(11)(q23)[1]/46,XX[24].ish 11q25(D11S4975x2).arr[hg18] 11q22.1q25(101752660-134818568)x2 hmz	46,XX,del(11)(pter->q23:)[1]/46,XX[24].ish 11q25(D11S4975x2).arr[hg18] 11q22.1q25(101752660-134818568)x2 hmz
	GM22569	46,XX,del(1)(p36.3).ish del(1)(p36.3)(SKI-,D1S3739+).arr[hg18] 1p36.33p36.31(615320-6255256)x1	46,XX,del(1)(:p36.3->qter).ish del(1)(p36.3)(SKI-,D1S3739+).arr[hg18] 1p36.33p36.31(615320-6255256)x1
	GM22571	46,XY,dup(15)(q11.2q13).arr[hg18] 15q11.2q13.1(21192943-26500067)x3	46,XY,dup(15)(pter->q13::q11.2->qter).arr[hg18] 15q11.2q13.1(21192943-26500067)x3
	GM22593	46,XX.arr[hg18] 15q11.2q13.1(21192943-26213571)x3	46,XX.arr[hg18] 15q11.2q13.1(21192943-26213571)x3
	GM22594	arr[hg18](1-22)x2,(XY)x1	arr[hg18](1-22)x2,(XY)x1
	GM22601	46,XY,del(4)(p15.2).arr[hg18] 4p16.3p15.2(55665-25591051)x1	46,XY,del(4)(:p15.2->qter).arr[hg18] 4p16.3p15.2(55665-25591051)x1
	GM22622	46,XX,del(11)(p11.2p11.2).arr[hg18] 11p11.2(43753196-48250507)x1	46,XX,del(11)(pter->p11.2::11p11.2->qter).arr[hg18] 11p11.2(43753196-48250507)x1
	GM22623	46,XX,ins(13;11)(q14.1;p11.2p12).ish ins(13;11)(q14.1;p11.2p12)(wcp11+).arr[hg18](1-22,X)x2	46,XX,ins(13;11)(13pter->q14.1::11p11.2->11p12::13q14.1->13qter;11pter->11p12::11p11.2->11qter).ish ins(13;11)(q14.1;p11.2p12)(wcp11+).arr[hg18](1-22,X)x2
	GM22624	46,XX,del(11)(p12p11.2).arr[hg18] 11p12p11.2(40433344-46031324)x1	46,XX,del(11)(pter->p12::p11.2->qter).arr[hg18] 11p12p11.2(40433344-46031324)x1
	GM22625	46,XX.arr[hg18] 1q23.3(159768468-159905125)x1,11p12p11.2(42619976-44128032)x1	46,XX.arr[hg18] 1q23.3(159768468-159905125)x1,11p12p11.2(42619976-44128032)x1
	GM22626	46,XY,del(11)(p11.2p11.2).arr[hg18] 11p11.2p11.12(43962544-48849783)x1	46,XY,del(11)(pter->p11.2::p11.2->qter).arr[hg18] 11p11.2p11.12(43962544-48849783)x1
	GM22627	46,XY.arr[hg18] 11p11.2(43726534-44909506)x1	46,XY.arr[hg18] 11p11.2(43726534-44909506)x1
	GM22628	47,XY,del(11)(p12p11.2),+15[12]/46,XY,del(11)(p12p11.2)[40].arr[hg18] 11p12p11.12(41392049-49104319)x1	47,XY,del(11)(pter->p12::p11.2->qter),+15[12]/46,XY,del(11)(pter->p12::p11.2->qter)[40].arr[hg18] 11p12p11.12(41392049-49104319)x1
	GM22629	46,XX,del(11)(p12p11).arr[hg18] 1q23.3(160328270-160641477)x4,11p12p11.12(41406851-49104319)x1	46,XX,del(11)(pter->p12::p11->qter).arr[hg18] 1q23.3(160328270-160641477)x4,11p12p11.12(41406851-49104319)x1
	GM22630	46,XX,del(11)(p13p11.2).arr[hg18] 2q13(109858788-110519397)x3,11p13p11.2(31005258-46210122)x1	46,XX,del(11)(pter->p13::p11.2->qter).arr[hg18] 2q13(109858788-110519397)x3,11p13p11.2(31005258-46210122)x1
	GM22631	46,XY,del(11)(p12p11.2).arr[hg18] 11p12p11.2(40296612-46587732)x1	46,XY,del(11)(pter->p12::p11.2->qter).arr[hg18] 11p12p11.2(40296612-46587732)x1
	GM22632	46,XY,del(11)(p12p11.2).arr[hg18] 11p12p11.2(42856885-47612076)x1	46,XY,del(11)(pter->p12::p11.2->qter).arr[hg18] 11p12p11.2(42856885-47612076)x1
	GM22633	46,XY,del(11)(p12p11.1).arr[hg18] 9q32(115997779-116485100)x3,11p12p11.12(41464726-50569977)x1	46,XY,del(11)(pter->p12::p11.1->qter).arr[hg18] 9q32(115997779-116485100)x3,11p12p11.12(41464726-50569977)x1
	GM22634	arr[hg18](1-22,X)x2	arr[hg18](1-22,X)x2
	GM22709	46,XY,t(16;20)(q11.2;q13.2).ish t(16;20)(20qtel14+;20qtel14-).arr[hg18] 1q23.3(159763523-159905125)x3	46,XY,t(16;20)(16pter->16q11.2::20q13.2->20qter;20pter->20q13.2::16q11.2->16qter)).ish t(16;20)(20qtel14+;20qtel14-).arr[hg18] 1q23.3(159763523-159905125)x3
	GM22710	46,XX,ins(16;2)(q22.1;p16.1p16.3)pat.ish ins(16;2)(wcp2+,16qtel48+).arr[hg18](1-22,X)x2	46,XX,ins(16;2)(16pter->16q22.1::2p16.1->2p16.3::16q22.1->16qter;2pter->2p16.1::2p16.3->2qter)pat.ish ins(16;2)(wcp2+,16qtel48+).arr[hg18](1-22,X)x2
	GM22711	46,XY,ins(16;2)(q22.1;p16.1p16.3).ish ins(16;2)(wcp2+,16qtel48+).arr[hg18](1-22)x2,(XY)x1	46,XY,ins(16;2)(16pter->16q22.1::2p16.1->2p16.3::16q22.1->16qter;2pter->2p16.1::2p16.3->2qter).ish ins(16;2)(wcp2+,16qtel48+).arr[hg18](1-22)x2,(XY)x1
	GM22765	46,XY,t(4;14;11)(q34.1;q21;q22.2).ish t(4;14;11)(4qtel11-,D11S4974+;D14Z1+,D14S1420-,4qtel11+;D11S4974-,D14S1420+).arr[hg18] 14q12q21.1(26977446-38522578)x1	46,XY,t(4;14;11)(4pter->4q34.1::11q22.2->11qter;14pter->14q21::4q34.1->4qter;11pter->11q22.2::14q21->14qter).ish t(4;14;11)(4qtel11-,D11S4974+;D14Z1+,D14S1420-,4qtel11+;D11S4974-,D14S1420+).arr[hg18] 14q12q21.1(26977446-38522578)x1
	GM22766	46,XX.ish 17p11.2(LIS1,FLI1)x2.arr[hg18] 11q22.3(109630187-109787166)x3	46,XX.ish 17p11.2(LIS1,FLI1)x2.arr[hg18] 11q22.3(109630187-109787166)x3
	GM22767	46,XX.arr[hg18](1-22,X)x2	46,XX.arr[hg18](1-22,X)x2
	GM22770	46,XY,der(2)t(2;6)(q37;p25).ish der(2)t(2;6)(q37;p25)(VIJ2yRM2052+,D2Z1+,D2S447-,6PTEL48+).arr[hg18] 1q23.3(159775402-159915233)x3,2q37.3(238189154-242738117)x1,6p25.3p25.1(94648-5971210)x3	46,XY,der(2)t(2pter->2q37::6p25->6pter).ish der(2)t(2;6)(q37;p25)(VIJ2yRM2052+,D2Z1+,D2S447-,6PTEL48+).arr[hg18] 1q23.3(159775402-159915233)x3,2q37.3(238189154-242738117)x1,6p25.3p25.1(94648-5971210)x3
	GM22771	45,XX,dic(14;18)(p12;p11.2).ish dic(14;18)(p12;p11.2)(D14Z1+,D18Z1+,D18S552-).arr[hg18] 18p11.32p11.21(1542-15391751)x1	45,XX,dic(14;18)(14qter->14p12::18p11.2->18qter).ish dic(14;18)(p12;p11.2)(D14Z1+,D18Z1+,D18S552-).arr[hg18] 18p11.32p11.21(1542-15391751)x1
	GM22894	46,XX,inv(9)(p11q13),dup(15)(q11.2q13).arr[hg18] 15q11.2q13.1(18906577-26757821)x3	46,XX,inv(9)(pter->p11::q13->p11::q13->qter),dup(15)(pter->q13::q11.2->qter).arr[hg18] 15q11.2q13.1(18906577-26757821)x3
	GM22898	46,XY.ish 1p36.33(CEB108/T7x2,SKIx2,D1S3739x2).arr[hg18] 1p36.33(772099-939471)x1,1p36.23p36.13(7975721-20075008)x1,1p36.12(20582105-20789378)x1	46,XY.ish 1p36.33(CEB108/T7x2,SKIx2,D1S3739x2).arr[hg18] 1p36.33(772099-939471)x1,1p36.23p36.13(7975721-20075008)x1,1p36.12(20582105-20789378)x1
	GM22902	46,XX.ish 1p36.33 (CEB108/T7x2,SKIx2,D1S3739x2).arr[hg18] 1p36.33(1652785-1947723)x4,1p36.33p36.32(1962321-2458248)x3	46,XX.ish 1p36.33 (CEB108/T7x2,SKIx2,D1S3739x2).arr[hg18] 1p36.33(1652785-1947723)x4,1p36.33p36.32(1962321-2458248)x4
	GM22904	46,XX.ish 1p36.33(CEB108/T7,SKI,D1S3739)x2.arr[hg18](1-22,X)x2	46,XX.ish 1p36.33(CEB108/T7,SKI,D1S3739)x2.arr[hg18](1-22,X)x2
	GM22905	46,XX,t(1;11)(p36.3;q13.1)pat.ish t(1;11)(wcp11+,CEB108/T7-,SKI-,D1S3739+;wcp11+,SKI+,CEB108/T7+).arr[hg18] 1q31.3(195005233-195152308)x1	46,XX,t(1;11)(11qter>11q13.1::1p36.3>1qter;11pter>11q13.1::1p36.3>1pter)pat.ish t(1;11)(wcp11+,CEB108/T7-,SKI-,D1S3739+;wcp11+,SKI+,CEB108/T7+).arr[hg18] 1q31.3(195005233-195152308)x1
	GM22908	46,XY.arr[hg18] Yq11.223q11.23(24191496-26848036)x2,1p36.33p36.32(554635-3999676)x1,5q35.3(178774985-180652396)x3	46,XY.arr[hg18] Yq11.223q11.23(24191496-26848036)x2,1p36.33p36.32(554635-3999676)x1,5q35.3(178774985-180652396)x3
	GM22910	46,XY,del(1)(p36.3).arr[hg18] 1p36.33p36.31(51585-6551624)x1	46,XY,del(1)(:p36.3->qter).arr[hg18] 1p36.33p36.31(51585-6551624)x1
	GM22913	46,XX,inv(9)(p11q13).ish del(1)(p36.33)(CEB108/T7-,SKI+,D1S3739+).arr[hg18] 1p36.33(993491-1693986)x1,1p36.32p36.22(3343808-10662450)x1	46,XX,inv(9)(pter>p11::q13>p11::q13>qter).ish(CEB108/T7-,SKI+,D1S3739+).arr[hg18] 1p36.33(993491-1693986)x1,1p36.32p36.22(3343808-10662450)x1
	GM22916	46,XX,del(1)(p36.33).arr[hg18] 1p36.33p36.23(742428-7580330)x1	46,XX,del(1)(:p36.33->qter).arr[hg18] 1p36.33p36.23(742428-7580330)x1
	GM22917	46,XX.ish 1p36.33(CEB108/T7,SKI,D1S3739)x2.arr[hg18] 1p36.32(2,915,382-9,803,699)x1	46,XX.ish 1p36.33(CEB108/T7,SKI,D1S3739)x2.arr[hg18] 1p36.32(2,915,382-9,803,699)x1
	GM22927	46,XX,del(1)(p36.3),der(19)t(1;19)(p36.3;p13.3).ish del(1)(p36.3)(CEB108/T7-,SKI-,D1S3739+),der(19)t(1;19)(CEB108/T7+,SKI+,129F16/SP6+).arr[hg18] 1p36.33(615321-2387034)x1,1p36.32(2406272-2569189)x3	46,XX,del(1)(:1p36.3->1qter),der(19)(?1p36.3->1p36.3::19pter->19qter).ish del(1)(p36.3)(CEB108/T7-,SKI-,D1S3739+),der(19)t(1;19)(CEB108/T7+,SKI+,129F16/SP6+).arr[hg18] 1p36.33(615321-2387034)x1,1p36.32(2406272-2569189)x3
	GM22930	46,XY,der(1)t(1;22)(p36.3;q13.3)pat.ish der(1)t(1;22)(p36.33;q13.3)pat(ARSA+,CEB108/T7-,SKI-,D1S3739+).arr[hg18] 1p36.33p36.32(346294-3978636)x1,22q13.31q13.33(43117070-49581309)x3 pat	46,XY,der(1)t(1;22)(22qter->22q13.3::1p36.3->1qter)pat.ish der(1)t(1;22)(p36.33;q13.3)pat(ARSA+,CEB108/T7-,SKI-,D1S3739+).arr[hg18] 1p36.33p36.32(346294-3978636)x1,22q13.31q13.33(43117070-49581309)x3 pat
	GM22931	46,XY,t(1;22)(p36.3;q13.3).ish t(1;22)(p36.33;q13.3)(ARSA+,CEB108/T7-,SKI-,D1S3739+;D22S75+,ARSA-,CEB108/T7+,SKI+).arr[hg18](1-22)x2,(XY)x1	46,XY,t(1;22)(22qter->22q13.3::1p36.3->1qter;22pter->22q13.3::1p36.3->1pter).ish t(1;22)(p36.33;q13.3)(ARSA+,CEB108/T7-,SKI-,D1S3739+;D22S75+,ARSA-,CEB108/T7+,SKI+).arr[hg18](1-22)x2,(XY)x1
	GM22933	46,XY,der(1)t(1;22)(p36.3;q13.2)mat.ish der(1)t(1;22)(p36.33;q13.2)mat(ARSA+,CEB108/T7-,SKI-,D1S3739+).arr[hg18] 1p36.33p36.32(346294-2569189)x1,22q13.2q13.33(39949172-49581309)x3 mat	46,XY,der(1)t(1;22)(22qter->22q13.2::1p36.3->1qter)mat.ish der(1)t(1;22)(p36.33;q13.3)mat(ARSA+,CEB108/T7-,SKI-,D1S3739+).arr[hg18] 1p36.33p36.32(346294-2569189)x1,22q13.2q13.33(39949172-49581309)x3 mat
	GM22935	46,XX,t(1;22)(p36.3;q13.3).ish t(1;22)(ARSA+,CEB108/T7-,SKI-,D1S3739+;D22S75+,ARSA-,CEB108/T7+,SKI+).arr[hg18] 12q24.11(108027048-108148590)x3	46,XX,t(1;22)(22qter->22q13.3::1p36.3->1qter;22pter->22q13.3::1p36.3->1pter).ish t(1;22)(ARSA+,CEB108/T7-,SKI-,D1S3739+;D22S75+,ARSA-,CEB108/T7+,SKI+).arr[hg18] 12q24.11(108027048-108148590)x3
	GM22936	46,XY,del(1)(p36.2).ish del(1)(p36.2)(CEB108/T7-,SKI-,D1S3739+).arr[hg18] 1p36.33p36.23(742428-7752348)x1	46,XY,del(1)(:p36.2->qter).ish del(1)(p36.2)(CEB108/T7-,SKI-,D1S3739+).arr[hg18] 1p36.33p36.23(742428-7752348)x1
	GM22938	46,XY.ish 1p36.33(CEB108/T7,SKI,D1S3739)x2.arr[hg18] 1p36.32(2535497-5274532)x1,15q11.2(20224750-20758186)x3	46,XY.ish 1p36.33(CEB108/T7,SKI,D1S3739)x2.arr[hg18] 1p36.32(2535497-5274532)x1,15q11.2(20224750-20758186)x3
	GM22941	46,XY,t(1;22)(p36.3;q13.3)mat.ish t(1;22)mat(ARSA+,CEB108/T7-,SKI-,D1S3739+;TUPLE1+,ARSA-,CEB108/T7+,SKI+).arr[hg18](1-22)x2,(XY)x1	46,XY,t(1;22)(22qter->22q13.3::1p36.3->1qter;22pter->22q13.3::1p36.3->1pter)mat.ish t(1;22)mat(ARSA+,CEB108/T7-,SKI-,D1S3739+;TUPLE1+,ARSA-,CEB108/T7+,SKI+).arr[hg18](1-22)x2,(XY)x1
	GM22943	46,XX,t(1;22)(p36.3;q13.3),inv(9)(p11q13).ish t(1;22)(ARSA+,CEB108/T7-,SKI-,D1S3739+;TUPLE1+,ARSA-,CEB108/T7+,SKI+).arr[hg18](1-22,XX)x2	46,XX,t(1;22)(22qter->22q13.3::1p36.3->1qter;22pter->22q13.3::1p36.3->1pter),inv(9)(pter->p11::q13->p11::q13->qter).ish t(1;22)(ARSA+,CEB108/T7-,SKI-,D1S3739+;TUPLE1+,ARSA-,CEB108/T7+,SKI+).arr[hg18](1-22,XX)x2
	GM22945	46,XY.ish del(1)(p36.33)(CEB108/T7,SKI,D1S3739)x2.arr[hg18] 1p36.32(2684293-4619047)x1,1p36.22p36.13(9462334-17131638)x1	46,XY.ish del(1)(p36.33)(CEB108/T7,SKI,D1S3739)x2.arr[hg18] 1p36.32(2684293-4619047)x1,1p36.22p36.13(9462334-17131638)x1
	GM22949	46,XX.ish del(1)(p36.33)(CEB108/T7,SKI,D1S3739)x2.arr[hg18] 1p36.32p36.21(4353020-12762151)x1,1p36.21p36.13(15791263-18745256)x1,9p21.2(27063650-27256052)x3	46,XX.ish del(1)(p36.33)(CEB108/T7,SKI,D1S3739)x2.arr[hg18] 1p36.32p36.21(4353020-12762151)x1,1p36.21p36.13(15791263-18745256)x1,9p21.2(27063650-27256052)x3
	GM22954	46,XY.arr[hg18] 1p36.33p36.32(1457347-3251542)x1,1p36.32(3543085-4487829)x1,1q23.3(159780382-159938619)x3	46,XY.arr[hg18] 1p36.33p36.32(1457347-3251542)x1,1p36.32(3543085-4487829)x1,1q23.3(159780382-159938619)x3
	GM22957	46,XY.ish del(1)(p36.33)(CEB108/T7,SKI,D1S3739)x2.arr[hg18] 1p36.22p36.21(10822951-13256958)x3	46,XY.ish del(1)(p36.33)(CEB108/T7,SKI,D1S3739)x2.arr[hg18] 1p36.22p36.21(10822951-13256958)x3
	GM22960	46,XY,t(1;10)(q21;q26)[4]/46,XY[16].ish 1p36.33(CEB108/T7,SKI,D1S3739)x2.arr[hg18] 1p36.31p36.21(6611433-15251046)x1	46,XY,t(1;10)(1pter->1q21::10q26->10qter;10pter->10q26::1q21->1qter)[4]/46,XY[16].ish 1p36.33(CEB108/T7,SKI,D1S3739)x2.arr[hg18] 1p36.31p36.21(6611433-15251046)x1
	GM22964	46,XX.ish del(1)(p36.33)pat(CEB108/T7-,SKI+,D1S3739+).arr[hg18] 1p36.33(747320-1118996)x1 pat	46,XX.ish del(1)(p36.33)pat(CEB108/T7-,SKI+,D1S3739+).arr[hg18] 1p36.33(747320-1118996)x1 pat
	GM22965	46,XY.ish del(1)(p36.33)(CEB108/T7-,SKI+,D1S3739+).arr[hg18] 1p36.33(615321-1120590)x1	46,XY.ish del(1)(p36.33)(CEB108/T7-,SKI+,D1S3739+).arr[hg18] 1p36.33(615321-1120590)x1
	GM22971	46,XY,der(1)t(1;9)(p36.3;q34.2)pat,der(6)t(6;13)(q23;q33)[8]/46,XY,der(1)t(1;9)(p36.3;q34.2)pat[3].ish der(1)t(1;9)(p36.3;q34.2)(D9S2168+)pat,der(6)t(6;13)(D13S1825+).arr[hg18] 1p36.33p36.32(615320-4268301)x1,6q23.3q27(136294892-170761408)x1~2,9q34.2q34.3(135536414-140147760)x3,13q33.2q34(104783927-113955396)x2~3	46,XY,der(1)t(1;9)(9qter->9q34.2::1p36.3->1qter)pat,der(6)t(6;13)(6pter->6q23::13q33->13qter)[8]/46,XY,der(1)t(1;9)(9qter->9q34.2::1p36.3->1qter)pat[3].ish der(1)t(1;9)(p36.3;q34.2)(D9S2168+)pat,der(6)t(6;13)(D13S1825+).arr[hg18] 1p36.33p36.32(615320-4268301)x1,6q23.3q27(136294892-170761408)x1~2,9q34.2q34.3(135536414-140147760)x3,13q33.2q34(104783927-113955396)x2~3
	GM22972	46,XY.ish t(1;9)(D9S2168+,CEB108/T7-,SKI-,D1S3739+;D1S3739-,SKI+,CEB108/T7+,D9S2168-).arr[hg18](1-22)x2,(XY)x1	46,XY.ish t(1;9)(D9S2168+,CEB108/T7-,SKI-,D1S3739+;D1S3739-,SKI+,CEB108/T7+,D9S2168-).arr[hg18](1-22)x2,(XY)x1
	GM22974	46,XX.ish del(1)(p36.33)(CEB108/T7-,SKI-,D1S3739+).arr[hg18] 1p36.32(3784133-4975541)x1,1p36.13(16859425-17133838)x3	46,XX.ish del(1)(p36.33)(CEB108/T7-,SKI-,D1S3739+).arr[hg18] 1p36.32(3784133-4975541)x1,1p36.13(16859425-17133838)x3
	GM22976	47,XY,der(1)t(1;3)(p36.3;q26.3),+9.ish der(1)t(1;3)(p36.3;q26.3)(D3S4560+,CEB108/T7-,SKI-,D1S3739+).arr[hg18] 1p36.33p36.31(696949-6789213)x1,3q26.33q29(183855056-199318795)x3,9p24.3q34.3(36586-140211203)x3	47,XY,der(1)(3qter->3q26.3;1p36.3->1qter),+9.ish der(1)t(1;3)(p36.3;q26.3)(D3S4560+,CEB108/T7-,SKI-,D1S3739+).arr[hg18] 1p36.33p36.31(696949-6789213)x1,3q26.33q29(183855056-199318795)x3,9p24.3q34.3(36586-140211203)x3
	GM22977	46,XX.ish del(1)(p36.33)(CEB108/T7-,SKI-,D1S3739+).arr[hg18] 1p36.33(615320-2247723)x1	46,XX.ish del(1)(p36.33)(CEB108/T7-,SKI-,D1S3739+).arr[hg18] 1p36.33(615320-2247723)x1
	GM22979	46,XX,dup(1)(p36.3).ish dup(1)(p36.3)(CEB108/T7 enh,SKI enh,D1S3739+).arr[hg18] 1p36.33(696949-1880133)x5,1p36.33p36.31(1880134-6027705)x3	46,XX,dup(1)(pter->p36.3::p36.3->qter).ish dup(1)(p36.3)(CEB108/T7 enh,SKI enh,D1S3739+).arr[hg18] 1p36.33(696949-1880133)x5,1p36.33p36.31(1880134-6027705)x3
	GM22991	46,XX.ish del(1)(p36.32)(CEB108/T7-,SKI-,D1S3739+).arr[hg18] 1p36.32(742429-5215341)x1	46,XX.ish del(1)(p36.32)(CEB108/T7-,SKI-,D1S3739+).arr[hg18] 1p36.32(742429-5215341)x1
	GM22992	46,XX,der(1)t(1;19)(p36.33;q13.3).arr[hg18] 1p36.33(554635-1226302)x1,1p36.33p36.32(1226992-2343537)x4,1p36.32(3225900-4759168)x3,19q13.41q13.43(58740242-63789654)x3	46,XX,der(1)t(1;19)(19qter->19q13.3::1p36.33->1qter).arr[hg18] 1p36.33(554635-1226302)x1,1p36.33p36.32(1226992-2343537)x4,1p36.32(3225900-4759168)x3,19q13.41q13.43(58740242-63789654)x3
	GM22995	46,XY,del(1)(p36.3).ish del(1)(p36.33)(CEB108/T7-,SKI-,D1S3739+).arr[hg18] 1p36.33p36.32(730719-4902573)x1	46,XY,del(1)(:p36.3->qter).ish del(1)(p36.3)(CEB108/T7-,SKI-,D1S3739+).arr[hg18] 1p36.33p36.32(730719-4902573)x1
	GM23002	46,XX,del(1)(p36.3).ish del(1)(p36.3)(CEB108/T7-,SKI-,D1S3739+).arr[hg18] 1p36.33p36.32(218556-4673126)x1	46,XX,del(1)(:p36.3->qter).ish del(1)(p36.3)(CEB108/T7-,SKI-,D1S3739+).arr[hg18] 1p36.33p36.32(218556-4673126)x1
	GM23053	46,XX,dup(17)(p13p11.1).arr[hg18] 17p13.1p11.1(11096921-22159777)x3	46,XX,dup(17)(pter->p11.1::p13->qter).arr[hg18] 17p13.1p11.1(11096921-22159777)x3
	GM23054	46,XX.arr[hg18] 13q12.11(19695316-20002412)x1	46,XX.arr[hg18] 13q12.11(19695316-20002412)x1
	GM23055	46,XY.arr[hg18](1-22)x2,(XY)x1	46,XY.arr[hg18](1-22)x2,(XY)x1
	GM23081	46,XY,dup(15)(q11.2q12).arr[hg18] 15q11.2q13.1(20302446-26757821)x3	46,XY,dup(15)(pter->q12::q11.2->qter).arr[hg18] 15q11.2q13.1(20302446-26757821)x3
	GM23125	46,XX.arr[hg18] 15q11.2q13.1(20224751-26872582)x3	46,XX.arr[hg18] 15q11.2q13.1(20224751-26872582)x3
	GM23161	47,XY,+idic(15)(q13)[38]/46,XY[12].arr[hg18] 2p13.3(71488642-71647874)x3,15q11.1q13.3(18276329-30207361)x3~4	47,XY,+idic(15)(pter->q13::q13->pter)[38]/46,XY[12].arr[hg18] 2p13.3(71488642-71647874)x3,15q11.1q13.3(18276329-30207361)x3~4
	GM23225	46,XX.arr[hg18](1-22,X)x2	46,XX.arr[hg18](1-22,X)x2
	GM23226	46,XX.arr[hg18](1-22,X)x2	46,XX.arr[hg18](1-22,X)x2
	GM23232	46,XY.arr[hg18](1-22)x2,(XY)x1	46,XY.arr[hg18](1-22)x2,(XY)x1
	GM23235	46,XY,t(1;6)(p34;p23),dup(15)(q11.2q13)[18]/46,XY,dup(15)(q11.2q13)[32].arr[hg18] 15q11.2q13.1(20302446-26808083)x3	46,XY,t(1;6)(6pter->6p23::1p34->1qter;1pter->1p34::6p23->6qter),dup(15)(pter->q13::q11.2->qter)[18]/46,XY,dup(15)(pter->q13::q11.2->qter)[32].arr[hg18] 15q11.2q13.1(20302446-26808083)x3
	GM23240	45,X[1]/47,XYY[1]/46,XY[48].arr[hg18](1-22)x2,(XY)x1	45,X[1]/47,XYY[1]/46,XY[48].arr[hg18](1-22)x2,(XY)x1
	GM23241	46,XX.arr[hg18](1-22,X)x2	46,XX.arr[hg18](1-22,X)x2
	GM23255	arr[hg18] 15q11.2(18655531-20089383)x3,22q11.21(17256416-17386984)x3	arr[hg18] 15q11.2(18655531-20089383)x3,22q11.21(17256416-17386984)x3
	GM23262	46,XY.arr[hg18](1-22)x2,(XY)x1	46,XY.arr[hg18](1-22)x2,(XY)x1
	GM23263	46,XY.arr[hg18] 15q11.2q13.1(21192942-26715103)x3	46,XY.arr[hg18] 15q11.2q13.1(21192942-26715103)x3
	GM23264	46,XX.arr[hg18] 15q11.2 q13.1(21192943-26725478)x3	46,XX.arr[hg18] 15q11.2 q13.1(21192943-26725478)x3
	GM23270	46,XX.arr[hg18] q22.3q23.3(146755681-150328296)x1	46,XX.arr[hg18] q22.3q23.3(146755681-150328296)x1
	GM23302	46,XY.arr[hg18] 2q23.1(148444796-148658541)x1	46,XY.arr[hg18] 2q23.1(148444796-148658541)x1
	GM23336	46,XX.arr[hg18] 15q11.2(18655530-20089383)x4,15q11.2q13.1(20224750-26500067)x1	46,XX.arr[hg18] 15q11.2(18655530-20089383)x4,15q11.2q13.1(20224750-26500067)x1
	GM23337	46,XY.arr[hg18] 1q23.3(159780382-159938619)x3,15q11.2q13.1(20224750-26500067)x1,15q14(32269171-32507227)x3	46,XY.arr[hg18] 1q23.3(159780382-159938619)x3,15q11.2q13.1(20224750-26500067)x1,15q14(32269171-32507227)x3
	GM23345	46,XX.arr[hg18](1-22,X)x2	46,XX.arr[hg18](1-22,X)x2
	GM23354	46,XY.arr[hg18] 15q11.2(19109351-20089383)x3,15q11.2q12(20315939-25333492)x1	46,XY.arr[hg18] 15q11.2(19109351-20089383)x3,15q11.2q12(20315939-25333492)x1
	GM23356	46,XY.arr[hg18] 15q11.2(19803357-20224751)x1,15q12q21.1(23328349-44085750)x2 hmz,15q25.1q26.3(78649799-99858195)x2 hmz	46,XY.arr[hg18] 15q11.2(19803357-20224751)x1,15q12q21.1(23328349-44085750)x2 hmz,15q25.1q26.3(78649799-99858195)x2 hmz
	GM23392	46,XY,inv(21)(?q21.1q21.2).arr[hg18](1-22)x2,(XY)x1	46,XY,inv(21)(pter->?q21.1::q21.2->q21.1::q21.2->qter).arr[hg18](1-22)x2,(XY)x1
	GM23425	46,XY.arr[hg18] 15q22.2q25.1(59682805-77291802)x2 hmz	46,XY.arr[hg18] 15q22.2q25.1(59682805-77291802)x2 hmz
	GM23432	46,XY,t(9;11)(q34;p11.2).ish t(9;11)(D9S2168-,D11S2071+;D9S2168+,D11S2071-).arr[hg18](1-22)x2,(XY)x1	46,XY,t(9;11)(9pter->9q34::11p11.2->11pter;9qter->9q34::11p11.2->11qter).ish t(9;11)(D9S2168-,D11S2071+;D9S2168+,D11S2071-).arr[hg18](1-22)x2,(XY)x1
	GM23433	46,XX,t(2;11)(q11.2;p13).arr[hg18] 11p14.2p14.1(27055787-29901791)x1	46,XX,t(2;11)(2pter->2q11.2::11p13->11pter;2qter->2q11.2::11p13->11qter).arr[hg18] 11p14.2p14.1(27055787-29901791)x1
	GM23466	46,XX.arr[hg18] 7q35(143558727-143734848)x1,15q11.2(18664855-20089383)x3,15q11.2q13.1(21192942-26234399)x1	46,XX.arr[hg18] 7q35(143558727-143734848)x1,15q11.2(18664855-20089383)x3,15q11.2q13.1(21192942-26234399)x1
	GM23488	46,XX.arr[hg18](1-22,X)x2	46,XX.arr[hg18](1-22,X)x2
	GM23489	46,XY,t(2;10)(q23;q25.2).arr[hg18] 2q22.3q23.1(148370879-148568434)x1	46,XY,t(2;10)(2pter->2q23::10q25.2->10qter;10pter->10q23::2q23->2qter).arr[hg18] 2q22.3q23.1(148370879-148568434)x1
	GM23492	46,XY.arr[hg18] 8p11.21p11.1(43052516-43943193)x3,15q11.2(21192942-22232117)x3 mat,15q11.2q13.1(22264702-26741734)x3 mat	46,XY.arr[hg18] 8p11.21p11.1(43052516-43943193)x3,15q11.2(21192942-22232117)x3 mat,15q11.2q13.1(22264702-26741734)x3 mat
	GM23493	46,XX.arr[hg18] 15q11.2(19090375-19787121)x1,15q11.2(21192942-22202117)x3,15q11.2q13.1(22268600-26715103)x3	46,XX.arr[hg18] 15q11.2(19090375-19787121)x1,15q11.2(21192942-22202117)x3,15q11.2q13.1(22268600-26715103)x3
	GM23498	arr[hg18] 2q22.3q23.1(148370879-148568434)x1	arr[hg18] 2q22.3q23.1(148370879-148568434)x1
	GM23504	46,XX.arr[hg18] 2q23.1(148756201-149398355)x3	46,XX.arr[hg18] 2q23.1(148756201-149398355)x3
	GM23616	47,XY,+idic(15)(q13).arr[hg18] 15q11.1q13.3(18276328-30587107)x4	47,XY,+idic(15)(pter->q13:q13->pter).arr[hg18] 15q11.1q13.3(18276328-30587107)x4
	GM23675	46,XY.arr[hg18] Xq28(152771567-153227663)x2	46,XY.arr[hg18] Xq28(152771567-153227663)x2
	GM23676	46,XX.arr[hg18] Xq28(152771567-153227663)x3	46,XX.arr[hg18] Xq28(152771567-153227663)x3
	GM23693	46,XX,t(2;8)(q32;24.3).arr[hg18](1-22,X)x2	46,XX,t(2;8)(2pter->2q32::8q24.3->8qter;8pter->8q24.3::2q32->2qter).arr[hg18](1-22,X)x2
	GM23694	46,XY,t(7;15)(q21;q26).arr[hg18] 4q13.3q21.21(73867603-80481545)x1,8p23.1(7174029-7836249)x3	46,XY,t(7;15)(7pter->7q21::15q26->15qter;15pter->15q26::7q21->7qter).arr[hg18] 4q13.3q21.21(73867603-80481545)x1,8p23.1(7174029-7836249)x3
	GM23695	46,X,t(X;12)(p11.2;q24.33).ish t(X;12)(D12S2343+,DXZ1+;D12S2343-,DXZ1-)[8]/t(X;12)(D12S2343+,DXZ1+;D12S2343+,DXZ1-)[2].arr[hg18](1-22,X)x2	46,X,t(X;12)(12qter->12q24.33::Xp11.2->Xqter;12pter->12q24.33::Xp11.2->Xpter).ish t(X;12)(D12S2343+,DXZ1+;D12S2343-,DXZ1-)[8]/t(X;12)(D12S2343+,DXZ1+;D12S2343+,DXZ1-)[2].arr[hg18](1-22,X)x2
	GM23696	46,XY,t(2;13)(p25.2;q31).arr[hg18] 2q22.2q22.3(144144134-145781151)x1	46,XY,t(2;13)(13qter->13q31::2p25.2->2qter;13pter->13q31::2p25.2->2pter).arr[hg18] 2q22.2q22.3(144144134-145781151)x1
	GM23697	46,X,t(X;18)(p11.4;q12.2).arr[hg18](1-22,X)x2	46,X,t(X;18)(18pter->18q12.2::Xp11.4->Xpter;18qter->18q12.2::Xp11.4->Xqter).arr[hg18](1-22,X)x2
	GM23698	46,XX,t(6;15)(q23;q22).arr[hg18] 6q23.3q24.1(137616036-140877997)x1	46,XX,t(6;15)(6pter->6q23::15q22->15qter;15pter->15q22::6q23->6qter).arr[hg18] 6q23.3q24.1(137616036-140877997)x1
	GM23699	46,X,der(Y)t(X;Y)(Xp22.2;Yq11.222),t(5;11)(q13;p12).ish der(Y)t(X;Y)(Xp22.2;Yq11.222)(SRY+,DYZ3-,STS+,DXZ1-).arr[hg18] Xp22.33p22.2(108464-13452835)x2,Yq11.221q11.23(18073216-26861392)x0	46,X,der(Y)t(X;Y)(Ypter->Yq11.222::Xp22.2->Xpter),t(5;11)(5pter->5q13::11p12->11pter;5qter->5q13::11p12->11pter).ish der(Y)t(X;Y)(Xp22.2;Yq11.222)(SRY+,DYZ3-,STS+,DXZ1-).arr[hg18] Xp22.33p22.2(108464-13452835)x2,Yq11.221q11.23(18073216-26861392)x0
	GM23700	46,XX,t(6;13)(q21;q32).arr[hg18] 6q14.3q16.1(86639456-93959588)x1	46,XX,t(6;13)(6pter->6q21::13q32->13qter;13pter->13q32::6q21->6qter).arr[hg18] 6q14.3q16.1(86639456-93959588)x1
	GM23701	46,XY,t(9;10)(q33;p11.2).arr[hg18] 4q31.22(145146544-145284974)x3,17q25.3(77003845-77115665)x3	46,XY,t(9;10)(9pter->9q33::10p11.2->10pter;9qter->9q33::10p11.2->10qter).arr[hg18] 4q31.22(145146544-145284974)x3,17q25.3(77003845-77115665)x3
	GM23702	46,XX,inv(7)(q11.23q36.3).arr[hg18](1-22,X)x2	46,XX,inv(7)(pter->q11.23::q36.3->q11.23::q36.3->qter).arr[hg18](1-22,X)x2
	GM23703	46,X,inv(X)(p11.4q24).arr[hg18] 1q21.1(144643812-146297795)x1	46,X,inv(X)(pter->p11.4::q24->p11.4::q24->qter).arr[hg18] 1q21.1(144643812-146297795)x1
	GM23704	46,XY,t(3;5)(q23;q13).arr[hg18](1-22)x2,(XY)x1	46,XY,t(3;5)(3pter->3q23::5q13->5qter,5pter->5q13::3q23->3qter).arr[hg18](1-22)x2,(XY)x1
	GM23708	46,XX.arr[hg18] 8p23.1(7202008-7836249)x3,15q11.2(18522237-21038975)x4,15q13.3(30228924-30644692)x1	46,XX.arr[hg18] 8p23.1(7202008-7836249)x3,15q11.2(18522237-21038975)x4,15q13.3(30228924-30644692)x1
	GM23711	46,XX.arr[hg18] 2q22.3q23.1(148061953-148796667)x1	46,XX.arr[hg18] 2q22.3q23.1(148061953-148796667)x1
	GM23712	46,XX.arr[hg18](1-22,X)x2	46,XX.arr[hg18](1-22,X)x2
	GM23713	46,XY.arr[hg18](1-22)x2,(XY)x1	46,XY.arr[hg18](1-22)x2,(XY)x1
	GM23722	46,XX,t(17;18)(p13;p11.2).arr[hg18] 17p13.3(794263-1229753)x3	46,t(17;18)(18pter->18p11.2::17p13->17qter;17pter->17p13::18p11.2->18pter).arr[hg18] 17p13.3(794263-1229753)x3
	GM23723	46,XY,t(2;11)(q31;q13.5).arr[hg18](1-22)x2,(XY)x1	46,XY,t(2;11)(2pter->2q31::11q13.5->11qter;11pter->11q13.5::2q31->2qter).arr[hg18](1-22)x2,(XY)x1
	GM23783	46,XY.arr[hg18](1-22)x2,(XY)x1	46,XY.arr[hg18](1-22)x2,(XY)x1
	GM23813	46,XY.arr[hg18] 15q11.2q13.1(21192942-26752944)x3	46,XY.arr[hg18] 15q11.2q13.1(21192942-26752944)x3
	GM23818	46,XX,dup(4)(p16.1p16.1).arr[hg18] 4p16.1(6974615-8253741)x3	46,XX,dup(4)(pter->p16.1::p16.3->qter)..arr[hg18] 4p16.1(6974615-8253741)x3
	GM23822	46,XX.arr[hg18] 3p25.1(12605913-12784220)x3,15q11.2(22129579-22329972)x1	46,XX.arr[hg18] 3p25.1(12605913-12784220)x3,15q11.2(22129579-22329972)x1
	GM23830	47,XX,+idic(15)(q13.1)[7]/46,XX[3].arr[hg18] 15q11.1q13.1(18276328-26752944)x4	47,XX,+idic(15)(pter->q13.1::q13.1->pter)[7]/46,XX[3].arr[hg18] 15q11.1q13.1(18276328-26752944)x4
	GM23832	46,XX,1qh+.arr[hg18] 22q11.21(18876415-19006984)x3	46,XX,1qh+.arr[hg18] 22q11.21(18876415-19006984)x3
	GM23834	46,XY,del(15)(q11.2q13.1).arr[hg18] 15q11.2q13.1(19818863-26710799)x1	46,XY,del(15)(pter->q11.2::q13.1->qter).arr[hg18] 15q11.2q13.1(19818863-26710799)x1
	GM23843	46,XY.arr[hg18](1-22)x2,(XY)x1	46,XY.arr[hg18](1-22)x2,(XY)x1
	GM23852	46,XX.arr[hg18](1-22,X)x2	46,XX.arr[hg18](1-22,X)x2
	GM23854	46,XY.arr[hg18](1-22)x2,(XY)x1	46,XY.arr[hg18](1-22)x2,(XY)x1
	GM23857	46,XY.arr[hg18] 15q11.1q11.2(20556429-22588019)x1,15q11.2q13.1(23641501-28527735)x1	46,XY.arr[hg18] 15q11.1q11.2(20556429-22588019)x1,15q11.2q13.1(23641501-28527735)x1
	GM23862	46,XX.arr[hg18] 6q12q13(66652097-73120671)x2 hmz,6q15q16.1(90745227-98297832)x2 hmz,15q11.1q14(20071672-37583822)x2 hmz	46,XX.arr[hg18] 6q12q13(66652097-73120671)x2 hmz,6q15q16.1(90745227-98297832)x2 hmz,15q11.1q14(20071672-37583822)x2 hmz
	GM23863	45,XY,-15,der(19)t(15;19)(q12;p13.3),22ps+.arr[hg18] 15q11.1q12(20016315-27087592)x1	45,XY,-15,der(19)t(15;19)(15qter->15q12::19p13.3->19qter),22ps+.arr[hg18] 15q11.1q12(20016315-27087592)x1
	GM23872	arr[hg18](1-22,X)x2	arr[hg18](1-22,X)x2
	GM23873	46,XX.arr[hg18](1-22,X)x2	46,XX.arr[hg18](1-22,X)x2
	GM23874	46,XY.arr[hg18](1-22)x2,(XY)x1	46,XY.arr[hg18](1-22)x2,(XY)x1
	GM23877
	GM23878	46,XY,?inv(9)(p11q13).arr[hg18] 15q11.1q11.2(20556429-21157793)x1	46,XY,?inv(9)(pter->p11::q13->p11::q13->qter).arr[hg18] 15q11.1q11.2(20556429-21157793)x1
	GM23881	46,XY.arr[hg18](1-22)x2,(XY)x1	46,XY.arr[hg18](1-22)x2,(XY)x1
	GM23887	46,XX.arr[hg18](1-22,X)x2	46,XX.arr[hg18](1-22,X)x2
	GM23899	46,XY.arr[hg18] 15q11.2(21142170-22588019)x1,15q11.2(23641501-24542221)x1,15q11.2q12(24787665-27719695)x1	46,XY.arr[hg18] 15q11.2(21142170-22588019)x1,15q11.2(23641501-24542221)x1,15q11.2q12(24787665-27719695)x1
	GM23900	5525468)x1,Xp22.32q28(5525469-155075862)x1~2,6q26(162726479-162914277)x3,15q11.1q11.2(20585975-21150263)x1	5525468)x1,Xp22.32q28(5525469-155075862)x1~2,6q26(162726479-162914277)x3,15q11.1q11.2(20585975-21150263)x1
	GM23903	46,XY.arr[hg18](1-22)x2,(XY)x1	46,XY.arr[hg18](1-22)x2,(XY)x1
	GM23904	46,XY.arr[hg18](1-22)x2,(XY)x1	46,XY.arr[hg18](1-22)x2,(XY)x1
	GM23905	46,XX.arr[hg18] 15q11.1(20585975-22588019)x1,15q11.2(22673386-23645352)x3,16p12.3(20628687-20999676)x3	46,XX.arr[hg18] 15q11.1(20585975-22588019)x1,15q11.2(22673386-23645352)x3,16p12.3(20628687-20999676)x3
	GM23906	46,XY.arr[hg18] Xp21.2(29923798-31282369)x0	46,XY.arr[hg18] Xp21.2(29923798-31282369)x0
	GM23907	46,X,der(X)dup(Xp)inv(X)(p22.1q21.l).arr[hg18] Xp22.33p22.13(168464-17488513)x3,Xq21.1q28(82885450-155233846)x1	46,X,der(X)(pter->q21.1::p22.1->pter).arr[hg18] Xp22.33p22.13(168464-17488513)x3,Xq21.1q28(82885450-155233846)x1
	GM23908	46,XY.arr[hg18](1-22)x2,(XY)x1	46,XY.arr[hg18](1-22)x2,(XY)x1
	GM23909	46,XY.arr[hg18](1-22)x2,(XY)x1	46,XY.arr[hg18](1-22)x2,(XY)x1
	GM23912	46,XY.arr[hg18](1-22)x2,(XY)x1	46,XY.arr[hg18](1-22)x2,(XY)x1
	GM23922	46,XY,add(10)(p13)[23]/46,XY[2].arr[hg18] 4q31.21(144842637-144943597)x1,15q22.31q26.3(64956825-102459244)x3	46,XY,add(10)(p13)[23]/46,XY[2].arr[hg18] 4q31.21(144842637-144943597)x1,15q22.31q26.3(64956825-102459244)x3
	GM50112	46,XY,del(5)(p13.3).ish del(5)(p13.3)(D5S23-,D5S721-).arr[hg18] 5p15.33p13.3(68519-30557762)x1	46,XY,del(5)(:p13.3->qter).ish del(5)(p13.3)(D5S23-,D5S721-).arr[hg18] 5p15.33p13.3(68519-30557762)x1
	GM50113	46,XX,del(18)(q22).ish del(18)(q22)(18qtel11-).arr[hg18] 18q22.1q23(61285826-76116029)x1	46,XX,del(18)(pter->q22:).ish del(18)(q22)(18qtel11-).arr[hg18] 18q22.1q23(61285826-76116029)x1
	GM50114	46,XY,dup(18)(q12.2q21).ish dup(18)(q12.2q21)(wcp18+).arr[hg18] 18q12.2q21.32(34757108-56178804)x3	46,XY,dup(18)(pter->q21::q12.2->qter).ish dup(18)(q12.2q21)(wcp18+).arr[hg18] 18q12.2q21.32(34757108-56178804)x3
	GM50115	46,XX,dup(18)(q12.1q22).ish dup(18)(q12.1q22)(wcp18+).arr[hg18] 18q12.1q22.3(25158928-25472423-69103053)x3	46,XX,dup(18)(pter->q22::q12.1->qter).ish dup(18)(q12.1q22)(wcp18+).arr[hg18] 18q12.1q22.3(25158928-25472423-69103053)x3
	GM50116	46,XY,del(18)(q21.3).ish del(18)(q21.3)(18qtel11-).arr[hg18] 18q21.32q23(54771001-76116029)x1	46,XY,del(18)(pter->q21.3:).ish del(18)(q21.3)(18qtel11-).arr[hg18] 18q21.32q23(54771001-76116029)x1
	GM50118	46,XY,del(18)(q21.2)[45]/46,XY[5].ish del(18)(q21.2)(18qtel11-).arr[hg18] 18q21.2q23(51126523-76116029)x1	46,XY,del(18)(pter->q21.2:)[45]/46,XY[5].ish del(18)(q21.2)(18qtel11-).arr[hg18] 18q21.2q23(51126523-76116029)x1
	GM50120	46,XX,del(18)(q22).ish del(18)(q22)(VIJ2yRM2050-).arr[hg18] 15q13.3(30245952-30353791)x1,18q22.2q23(64922369-76116029)x1	46,XX,del(18)(pter->q22:).ish del(18)(q22)(VIJ2yRM2050-).arr[hg18] 15q13.3(30245952-30353791)x1,18q22.2q23(64922369-76116029)x1
	GM50121	46,XY,i(18)(q11.1).ish i(18)(q11.1)(D18Z1+,18qtel11++).arr[hg18] 4q31.22(145061541-145163047)x1,18p11.32p11.21(1542-15391751)x1,18q11.1q23(16795644-76116029)x3	46,XY,i(18)(qter->q11.1::q11.1->qter).ish i(18)(q11.1)(D18Z1+,18qtel11++).arr[hg18] 4q31.22(145061541-145163047)x1,18p11.32p11.21(1542-15391751)x1,18q11.1q23(16795644-76116029)x3
	GM50122	46,XY,del(18)(q21.3).ish del(18)(q21.3)(VIJ2yRM2102+,18qtel11-).arr[hg18] 18q21.33q23(59459274-76116029)x1	46,XY,del(18)(pter->q21.3:).ish del(18)(q21.3)(VIJ2yRM2102+,18qtel11-).arr[hg18] 18q21.33q23(59459274-76116029)x1
	GM50124	46,XY,del(18)(q11.2q12.3).ish del(18)(q11.2q12.3)(VIJ2yRM2050+).arr[hg18] 18q11.2q12.3(22224207-38913502)x1	46,XY,del(18)(pter->q11.2::q12.3->qter).ish del(18)(q11.2q12.3)(VIJ2yRM2050+).arr[hg18] 18q11.2q12.3(22224207-38913502)x1
	GM50125	46,XX,del(18)(q21.3).ish del(18)(q21.3)(18qtel11-).arr[hg18] 18q21.33q23(57560691-76116029)x1	46,XX,del(18)(pter->q21.3:).ish del(18)(q21.3)(18qtel11-).arr[hg18] 18q21.33q23(57560691-76116029)x1
	GM50126	46,XX,del(18)(p11.1).ish del(18)(p11.1)(D18S552-).arr[hg18] 18p11.32p11.21(1542-15391751)x1	46,XX,del(18)(:p11.1->qter).ish del(18)(p11.1)(D18S552-).arr[hg18] 18p11.32p11.21(1542-15391751)x1
	GM50136	46,XX,del(18)(p11.2).ish del(18)(p11.2)(VIJ2yRM2102-,18qtel11+).arr[hg18] 18p11.32p11.21(1542-15391751)x1	46,XX,del(18)(:p11.2->qter).ish del(18)(p11.2)(VIJ2yRM2102-,18qtel11+).arr[hg18] 18p11.32p11.21(1542-15391751)x1
	GM50139	46,XX,del(5)(p15.1).ish del(5)(p15.1)(5ptel48-,D5S721/D5S23-,EGR1+).arr[hg18] 5p15.33p15.1(68519-17568789)x1	46,XX,del(5)(:p15.1->qter).ish del(5)(p15.1)(5ptel48-,D5S721/D5S23-,EGR1+).arr[hg18] 5p15.33p15.1(68519-17568789)x1
	GM50142	46,XY,dup(18)(q21.2q22).ish dup(18)(q21.2q22)(wcp18+).arr[hg18] 18q21.2q22.3(47989167-70736391)x3	46,XY,dup(18)(pter->q22::q21.2->qter).ish dup(18)(q21.2q22)(wcp18+).arr[hg18] 18q21.2q22.3(47989167-70736391)x3
	GM50143	46,XY,del(18)(q21.3).ish del(18)(q21.3)(18qtel11-).arr[hg18] 3q12.2(101822745-101924406)x3,18q21.32q23(56166242-76116029)x1	46,XY,del(18)(pter->q21.3:).ish del(18)(q21.3)(18qtel11-).arr[hg18] 3q12.2(101822745-101924406)x3,18q21.32q23(56166242-76116029)x1
	GM50145	46,XY,del(18)(q22.1).ish del(18)(q22.1)(18qtel11-).arr[hg18] 18q22.1q23(63581818-76116029)x1	46,XY,del(18)(pter->q22.1:).ish del(18)(q22.1)(18qtel11-).arr[hg18] 18q22.1q23(63581818-76116029)x1
	GM50147	46,XX,der(18)dup(18q)inv(18)(q21.3q23).ish der(18)dup(18q)inv(18)(q21.3q23)(D18S552-,D18S1390+,D18Z1+,D18S1390+).arr[hg18] 18p11.32p11.31(1542-4252436)x1,18q21.32q23(56867485-76116029)x3	46,XX,der(18)(qter->q21.3::p11.31->qter).ish der(18)dup(18q)inv(18)(q21.3q23)(D18S552-,D18S1390+,D18Z1+,D18S1390+).arr[hg18] 18p11.32p11.31(1542-4252436)x1,18q21.32q23(56867485-76116029)x3
	GM50148	46,XX,der(18)dic(?14;18)(q11.2;p11.1).ish der(18)(D14Z1/D22Z1+,VIJ2yRM2102-,D18Z1+).arr[hg18] 14q11.1q11.2(18072112-19493200)x3,18p11.32p11.21(1543-15365150)x1	46,XX,der(18)(?14pter->?14q11.2::18p11.1-18qter).ish der(18)(D14Z1/D22Z1+,VIJ2yRM2102-,D18Z1+).arr[hg18] 14q11.1q11.2(18072112-19493200)x3,18p11.32p11.21(1543-15365150)x1
	GM50150	46,XX,del(18)(p11.2).ish del(18)(p11.2)(VIJ2yRM2102-).arr[hg18] 18p11.32p11.21(1542-15262486)x1	46,XX,del(18)(:p11.2->qter).ish del(18)(p11.2)(VIJ2yRM2102-).arr[hg18] 18p11.32p11.21(1542-15262486)x1
	GM50152	46,XX,del(18)(p11.2).ish del(18)(p11.2)(VIJ2yRM2102-).arr[hg18] 18p11.32p11.21(1542-15391751)x1	46,XX,del(18)(:p11.2->qter).ish del(18)(p11.2)(VIJ2yRM2102-).arr[hg18] 18p11.32p11.21(1542-15391751)x1
	GM50153	46,XX,del(18)(q22).ish del(18)(q22)(18qtel11-).arr[hg18] 18q22.1q23(61931417-76116029)x1	46,XX,del(18)(pter->q22:).ish del(18)(q22)(18qtel11-).arr[hg18] 18q22.1q23(61931417-76116029)x1
	GM50154	46,XX,del(5)(p15.2).ish del(5)(p15.2)(5ptel48-,D5S721/D5S23+,EGR1+).arr[hg18] 5p15.33p15.2(68519-8680458)x1	46,XX,del(5)(:p15.2->qter).ish del(5)(p15.2)(5ptel48-,D5S721/D5S23+,EGR1+).arr[hg18] 5p15.33p15.2(68519-8680458)x1
	GM50159	46,XX,dup(18)(q21.2q22).ish dup(18)(q21.2q22)(wcp18+,D18S1390+).arr[hg18] 18q21.2q22.1(46650952-63748550)x3	46,XX,dup(18)(q21.2q22).ish dup(18)(q21.2q22)(q21.1q22)(wcp18+,D18S1390+).arr[hg18] 18q21.2q22.1(46650952-63748550)x3
	GM50160	46,XX,del(18)(q21.3).ish del(18)(q21.3)(18qtel11-).arr[hg18] 17q25.1(69343532-70188895)x1,18q21.31q23(52325996-76116029)x1	46,XX,del(18)(pter->q21.3:).ish del(18)(q21.3)(18qtel11-).arr[hg18] 17q25.1(69343532-70188895)x1,18q21.31q23(52325996-76116029)x1
	GM50163	46,XX,der(18)dup(18)(q21.2q21.3)del(q21.3).ish der(18)dup(18)(q21.2q21.3)del(q21.3)(18qtel11-).arr[hg18] 13q14.3(51403138-51766291)x3,15q26.1(88948185-89181003)x3,18q21.2q21.32(47382433-56204959)x3,18q21.32q23(56216462-76116029)x1	46,XX,del(18)(pter->q21.3::q21.2->q21.3:).ish der(18)dup(18)(q21.2q21.3)del(q21.3)(18qtel11-).arr[hg18] 13q14.3(51403138-51766291)x3,15q26.1(88948185-89181003)x3,18q21.2q21.32(47382433-56204959)x3,18q21.32q23(56216462-76116029)x1
	GM50164	46,XX,del(18)(q22).ish del(18)(q22)(18qtel11-).arr[hg18] 17q11.2(25953111-26361181)x3,18q22.1q23(63433008-76116029)x1	46,XX,del(18)(pter->q22:).ish del(18)(q22)(18qtel11-).arr[hg18] 17q11.2(25953111-26361181)x3,18q22.1q23(63433008-76116029)x1
	GM50165	46,XY,del(18)(q21.3).ish del(18)(q21.3)(18qtel11-).arr[hg18] 8p23.1(7174029-7869452)x3,18q21.32(55062694-55275256)x3,18q21.32q23(55275624-76116029)x1	46,XY,del(18)(pter->q21.3:).ish del(18)(q21.3)(18qtel11-).arr[hg18] 8p23.1(7174029-7869452)x3,18q21.32(55062694-55275256)x3,18q21.32q23(55275624-76116029)x1
	GM50166	46,XY,del(5)(p15.3).ish del(5)(p15.3)(C84C11/T3-,D5S23/D5S721+,EGR-1+,D5S2907+).arr[hg18] 5p15.33p15.31(68519-7064885)x1	46,XY,del(5)(:p15.3->qter).ish del(5)(p15.3)(C84C11/T3-,D5S23/D5S721+,EGR-1+,D5S2907+).arr[hg18] 5p15.33p15.31(68519-7064885)x1
	GM50167	46,XX,del(5)(p15.3).ish del(5)(p15.3)(C84C11/T3-,D5S23/D5S721+,EGR-1+,D5S2907+).arr[hg18] 5p15.33p15.31(68519-7062418)x1	46,XY,del(5)(:p15.3->qter).ish del(5)(p15.3)(C84C11/T3-,D5S23/D5S721+,EGR-1+,D5S2907+).arr[hg18] 5p15.33p15.31(68519-7062418)x1
	GM50168	46,XY,del(18)(q21.3).ish del(18)(q21.3)(18qtel11-).arr[hg18] 18q21.31q23(53737060-76116029)x1	46,XY,del(18)(pter->q21.3:).ish del(18)(q21.3)(18qtel11-).arr[hg18] 18q21.31q23(53737060-76116029)x1
	GM50172	46,XX,del(18)(q21.3).ish del(18)(q21.3)(18qtel11-).arr[hg18] 18q21.31q23(54162908-76116029)x1	46,XX,del(18)(pter->q21.3:).ish del(18)(q21.3)(18qtel11-).arr[hg18] 18q21.31q23(54162908-76116029)x1
	GM50175	46,XY,del(18)(q21.3).ish del(18)(q21.3)(18qtel11-).arr[hg18] 18q21.33q23(58776229-76116029)x1	46,XY,del(18)(pter->q21.3:).ish del(18)(q21.3)(18qtel11-).arr[hg18] 18q21.33q23(58776229-76116029)x1
	GM50176	46,XY,del(18)(q21.3).ish del(18)(q21.3)(18qtel11-).arr[hg18] 18q21.31q23(52646905-76116029)x1	46,XY,del(18)(pter->q21.3:).ish del(18)(q21.3)(18qtel11-).arr[hg18] 18q21.31q23(52646905-76116029)x1
	GM50178	46,XX,del(5)(p15.3)pat.ish del(5)(p15.3)(C84C11/T3-,D5S23/D5S721+,EGR-1+,D5S2907+)pat.arr[hg18] 5p15.33p15.31(68519-6028954)x1	46,XX,del(5)(:p15.3->qter)pat.ish del(5)(p15.3)(C84C11/T3-,D5S23/D5S721+,EGR-1+,D5S2907+)pat.arr[hg18] 5p15.33p15.31(68519-6028954)x1
	GM50180	46,XY,del(18)(q21.2).ish del(18)(q21.2)(18qtel11-).arr[hg18] 4q35.1q35.2(186649908-188154024)x1,18q21.2(47642812-48077077)x3,18q21.2q23(48080078-76116029)x1	46,XY,del(18)(pter->q21.2:).ish del(18)(q21.2)(18qtel11-).arr[hg18] 4q35.1q35.2(186649908-188154024)x1,18q21.2(47642812-48077077)x3,18q21.2q23(48080078-76116029)x1
	GM50182	46,XY,der(6)t(6;18)(p24;p11.2),der(14)t(14;18)(q32.3;q22),der(18)t(6;18)(p24;p11.2)t(14;18)(q32.3;q22)[8]/46,XY,t(6;18)(p24;p11.2)[2].ish der(6)t(6;18)(p24;p11.2)(D18S552+,6ptel48-,D6S2522+),der(14)t(14;18)(q32.3;q22)(D14S1420-,D18S1390+),der(18)t(6;18)(p24;p11.2)t(14;18)(q32.3;q22)(6ptel48+,D18S552-,D18S1390-,D14S1420+).arr[hg18](1-22)x2,(XY)x1	46,XY,der(6)(18pter->18p11.2::6p24->6qter),der(14)(14pter->14q32.3::18q22->18qter),der(18)(6pter->6p24::18p11.2->18q22::14q32.3->14qter)[8]/46,XY,t(6;18)(18pter->18p11.2::6p24->6qter;6pter->6p24::18p11.2->18qter)[2].ish der(6)t(6;18)(p24;p11.2)(D18S552+,6ptel48-,D6S2522+),der(14)t(14;18)(q32.3;q22)(D14S1420-,D18S1390+),der(18)t(6;18)(p24;p11.2)t(14;18)(q32.3;q22)(6ptel48+,D18S552-,D18S1390-,D14S1…
	GM50186	46,XX,del(18)(q22).ish del(18)(q22)(18qtel11-).arr[hg18] 18q22.3q23(70768490-76116029)x1	46,XX,del(18)(pter->q22:).ish del(18)(q22)(18qtel11-).arr[hg18] 18q22.3q23(70768490-76116029)x1
	GM50188	46,XX,del(5)(p15.3p14).ish del(5)(p15.3p14)(C84c11/T3+,D5S23/D5S721-,EGR1+,D5S2907+).arr[hg18] 5p15.33p14.3(4185365-20176402)x1,17q24.1(60638326-60940745)x1	46,XX,del(5)(pter->p15.3::p14->qter).ish del(5)(p15.3p14)(C84c11/T3+,D5S23/D5S721-,EGR1+,D5S2907+).arr[hg18] 5p15.33p14.3(4185365-20176402)x1,17q24.1(60638326-60940745)x1
	GM50193	46,XX,del(18)(p11.2).ish del(18)(p11.2)(D18S552-,D18S1390+).arr[hg18] 18p11.32p11.21(1542-15133714)x1	46,XX,del(18)(:p11.2->qter).ish del(18)(p11.2)(D18S552-,D18S1390+).arr[hg18] 18p11.32p11.21(1542-15133714)x1
	GM50194	46,XY,del(5)(p15.2).ish del(5)(p15.2)(C84c11/T3-,D5S23-,D52907+).arr[hg18] 5p15.33p15.2(68519-10053817)x1	46,XY,del(5)(:p15.2->qter).ish del(5)(p15.2)(C84c11/T3-,D5S23-,D52907+).arr[hg18] 5p15.33p15.2(68519-10053817)x1
	GM50204	46,XY,del(5)(p15.2p14).ish del(5)(p15.2p14)(C84c11/T3+, D5S23/D5S721+,EGR1+, D5S2907+).arr[hg18] 5p15.2p14.3(11627569-23243839)x1,5p14.1(27463534-28790473)x1	46,XY,del(5)(pter->p15.2::p14->qter).ish del(5)(p15.2p14)(C84c11/T3+, D5S23/D5S721+,EGR1+, D5S2907+).arr[hg18] 5p15.2p14.3(11627569-23243839)x1,5p14.1(27463534-28790473)x1
	GM50205	46,XX,der(5)del(5)(p15.3)dup(5)(p15.3p14).ish der(5)del(5)(p15.3)dup(5)(p15.3p14)(C84c11/T3-,D5S23/D5S721++,EGR1+,D5S2907+).arr[hg18] 5p15.33p15.31(68520-6190451)x1,5p15.31p14.3(6191166-21481804)x3	46,XX,der(5)(:p15.3->p14::p15.3->qter).ish der(5)del(5)(p15.3)dup(5)(p15.3p14)(C84c11/T3-,D5S23/D5S721++,EGR1+,D5S2907+).arr[hg18] 5p15.33p15.31(68520-6190451)x1,5p15.31p14.3(6191166-21481804)x3
	GM50215	46,XX,del(5)(p15.3p14).ish del(5)(p15.3p14)(D5S23/D5S721-,EGR1+).arr[hg18] 5p15.32p14.3(4459984-21656075)x1	46,XX,del(5)(pter->p15.3::p14->qter).ish del(5)(p15.3p14)(D5S23/D5S721-,EGR1+).arr[hg18] 5p15.32p14.3(4459984-21656075)x1
	GM50248	46,XY,del(5)(p15.2p14).arr[hg18] 5p15.2p14.3(8945091-22219855)x1	46,XY,del(5)(pter->p15.2::p14->qter).arr[hg18] 5p15.2p14.3(8945091-22219855)x1
	GM50275	46,XY,del(5)(p14p14).ish del(5)(p14p14)(189N21+).arr[hg18] 5p14.3p14.1(18599244-27464986)x1	46,XY,del(5)(pter->p14::p14->qter).ish del(5)(p14p14)(189N21+).arr[hg18] 5p14.3p14.1(18599244-27464986)x1
	GM50276	46,XY,del(5)(p14p14)pat.ish del(5)(p14p14)pat(189N21+).arr[hg18] 1p36.32p36.31(4325610-10925166)x1,5p14.3p14.1(18601001-27465930)x1 pat	46,XY,del(5)(pter->p14::p14->qter)pat.ish del(5)(p14p14)pat(189N21+).arr[hg18] 1p36.32p36.31(4325610-10925166)x1,5p14.3p14.1(18601001-27465930)x1 pat
	GM50284	46,XX,der(5)t(5;10)(p14.1;p12.3).ish der(5)t(5;10)(p14.1;p12.3)(D10S22490+,189N21-,D5S23/D5S721-,EGR1+,D5S2097+).arr[hg18] 5p15.33p14.1(68519-27615390)x1,10p15.3p12.33(119857-19365515)x3	46,XX,der(5)(10pter->10p12.3::5p14.1->5qter).ish der(5)t(5;10)(p14.1;p12.3)(D10S22490+,189N21-,D5S23/D5S721-,EGR1+,D5S2097+).arr[hg18] 5p15.33p14.1(68519-27615390)x1,10p15.3p12.33(119857-19365515)x3
	GM50322	46,XX,del(18)(p11.2).ish del(18)(p11.2)(VIJ2yRM2102-,D18Z1+).arr[hg18] 18p11.32p11.21(1542-14870345)x1	46,XX,del(18)(:p11.2->qter).ish del(18)(p11.2)(VIJ2yRM2102-,D18Z1+).arr[hg18] 18p11.32p11.21(1542-14870345)x1
	GM50323	47,XX,+i(18)(p11).ish i(18)(p11)(VIJ2yRM2102+,D18Z1+,VIJ2yRM2102+,wcp18+).arr[hg18] 1p36.23(7754798-7990577)x3,18p11.32p11.21(1542-15391751)x4	47,XX,+i(18)(pter->p11::p11->pter).ish i(18)(p11)(VIJ2yRM2102+,D18Z1+,VIJ2yRM2102+,wcp18+).arr[hg18] 1p36.23(7754798-7990577)x3,18p11.32p11.21(1542-15391751)x4
	GM50324	46,XY,der(1)dup(1)(q41q43)del(1)(q43).ish der(1)dup(1)(q41q43)del(1)(q43)(CEB108/T7+,D1S2728-).arr[hg18] 1q41q43(220640801-236223828)x3,1q43q44(236225618-247190999)x1,2q13(110125518-110337635)x1,13q34(112341486-112877092)x3	46,XY,der(1)(pter->q43::q41->q43:).ish der(1)dup(1)(q41q43)del(1)(q43)(CEB108/T7+,D1S2728-).arr[hg18] 1q41q43(220640801-236223828)x3,1q43q44(236225618-247190999)x1,2q13(110125518-110337635)x1,13q34(112341486-112877092)x3
